# Supplementary material for: Comparative iTRAQ proteomic profiling of proteins associated with the adaptation of brown planthopper to moderately resistant vs. susceptible rice varieties
Source: PLoS One. 2020 Sep 9;15(9):e0238549. doi: 10.1371/journal.pone.0238549 (PMC7480849; doi:10.1371/journal.pone.0238549)
Supplement: S1 Table — (XLSX) [file pone.0238549.s001.xlsx]

## Sheet: Supplementary S1 Table 
S1 Table. Differentially expressed proteins between BPH-YHY15 and BPH-TN1 samples.
Protein	Description	Regulated-Stage	TN1_1	YHY15_1	TN1_2	YHY15_2	TN1-vs-YHY15	TN1-vs-YHY15-p	YHY15-vs-TN1	YHY15-vs-TN1-p	BP_GO_ID	BP_GO_Desc	BP_GO_Level	CC_GO_ID	CC_GO_Desc	CC_GO_Level	MF_GO_ID	MF_GO_Desc	MF_GO_Level	KEGG_KO	KEGG_Pathway_ID	KEGG_Pathway_Desc	Domain_ID	Domain_Desc	SubcellurLocation	COG_Gene	BlastScore	COG_Code	COG_Desc
c7066_g1	7669492 ref|NP_002037.2| glyceraldehyde-3-phosphate dehydrogenase isoform 1 [Homo sapiens] gi|576583519|ref|NP_001276674.1| glyceraldehyde-3-phosphate dehydrogenase isoform 1 [Homo sapiens] gi|576583524|ref|NP_001276675.1| glyceraldehyde-3-phosphate dehydrogenase isoform 1 [Homo sapiens] gi|55637711|ref|XP_508955.1| PREDICTED: glyceraldehyde-3-phosphate dehydrogenase [Pan troglodytes] gi|39749672…	Down	1.212	0.833	1.205	0.837	1.44731	0.000116465	0.690939	0.000116465	GO:1901566;GO:0080090;GO:0019222;GO:0048583;GO:0009167;GO:0061621;GO:0061620;GO:0044281;GO:0044282;GO:0009161;GO:1901360;GO:0044712;GO:0044710;GO:0044711;GO:0010605;GO:0010608;GO:0043043;GO:0018193;GO:0009199;GO:0016310;GO:0031327;GO:0048519;GO:0009205;GO:0010467;GO:0060255;GO:0046034;GO:0046031;GO:0032787;GO:0043436;GO:0046128;GO:0009179;GO:0010033;GO:0055114;GO:0046483;GO:0006914;GO:1901564;GO:…	organonitrogen compound biosynthetic process;regulation of primary metabolic process;regulation of metabolic process;regulation of response to stimulus;purine ribonucleoside monophosphate metabolic process;canonical glycolysis;glycolytic process through glucose-6-phosphate;small molecule metabolic process;small molecule catabolic process;ribonucleoside monophosphate metabolic process;organic cycl…	5;4;3;3;8;6;8;4;5;7;4;4;3;4;4;6;6;7;7;6;5;2;8;5;4;8;8;7;5;7;8;4;4;4;3;4;4;5;5;6;5;6;7;4;7;4;3;3;5;4;3;6;5;7;9;5;2;4;4;4;4;4;5;7;3;4;2;2;3;5;4;6;7;7;4;5;5;1;2;3;4;3;5;5;5;6;2;4;6;5;6;5;5;5;5;6;5;8;5;6;8;9;5;4;4;4;4;4;6;4;7;6;2;4;5;4;6;5;7;2;5;9;4;2;4;5;5;5;6;7;4;7;6;5;5;4;5;4;3;6;5;7;8;4;7;7;4;6;5;6;6;4;4;6;4;5;5;4;8;5;6;8;4;5;5;6;4;4;3;5;5;4;3;5;5;4;6;8;6;5;5;3;3;5;4;3;6;3;4;3;4;4;3;4;5;4;6;6;3;6;	GO:0031975;GO:0031982;GO:0016020;GO:0032991;GO:0031967;GO:0043230;GO:0043234;GO:0043231;GO:0043232;GO:0005829;GO:0044428;GO:0044421;GO:0044422;GO:0043229;GO:0043228;GO:1990904;GO:0043227;GO:0043226;GO:0005856;GO:0048471;GO:0044424;GO:0012505;GO:0044446;GO:0044444;GO:0005635;GO:0005737;GO:0031090;GO:0005634;GO:0044464;GO:0005623;GO:0005622;GO:0071944;GO:0070062;GO:0005811;GO:0030529;GO:0097452;GO:…	envelope;vesicle;membrane;macromolecular complex;organelle envelope;extracellular organelle;protein complex;intracellular membrane-bounded organelle;intracellular non-membrane-bounded organelle;cytosol;nuclear part;extracellular region part;organelle part;intracellular organelle;non-membrane-bounded organelle;ribonucleoprotein complex;membrane-bounded organelle;organelle;cytoskeleton;perinuclear …	3;4;2;2;4;3;3;4;4;5;4;2;2;3;3;3;3;2;5;5;3;3;3;4;4;4;3;5;2;2;3;3;4;5;4;4;6;4;3;3;1;2;	GO:0051287;GO:1901363;GO:0043891;GO:0000166;GO:0003674;GO:0005488;GO:1901265;GO:0016769;GO:0008017;GO:0003824;GO:0097159;GO:0016903;GO:0044877;GO:0016491;GO:0032403;GO:0042802;GO:0035605;GO:0048037;GO:0008092;GO:0016620;GO:0005515;GO:0050662;GO:0050661;GO:0016740;GO:0015631;GO:0036094;GO:0004365;	NAD binding;heterocyclic compound binding;glyceraldehyde-3-phosphate dehydrogenase (NAD(P)+) (phosphorylating) activity;nucleotide binding;molecular_function;binding;nucleoside phosphate binding;transferase activity, transferring nitrogenous groups;microtubule binding;catalytic activity;organic cyclic compound binding;oxidoreductase activity, acting on the aldehyde or oxo group of donors;macromol…	5;3;6;4;1;2;4;4;5;2;3;4;3;3;4;4;5;3;4;5;3;4;5;3;5;3;7;				IPR020831;IPR020830;IPR020828;IPR020829;IPR016040;IPR006424;	Glyceraldehyde/Erythrose phosphate dehydrogenase family;Glyceraldehyde 3-phosphate dehydrogenase, active site;Glyceraldehyde 3-phosphate dehydrogenase, NAD(P) binding domain;Glyceraldehyde 3-phosphate dehydrogenase, catalytic domain;NAD(P)-binding domain;Glyceraldehyde-3-phosphate dehydrogenase, type I;	cytosol	Hs7669492	691	G	[G] Carbohydrate transport and metabolism;
c73640_g1	215254082 gb|ACJ64053.1| putative chemosensory protein CSP6 [Nilaparvata lugens]	Up	0.841	1.126	0.836	1.131	0.743022	0.000148599	1.34586	0.000148599													IPR005055;	Insect odorant-binding protein A10/Ejaculatory bulb-specific protein 3;	chloroplast
c81090_g1	225030986 gb|ACN79500.1| inter-alpha-trypsin inhibitor heavy chain H4 precursor [Nilaparvata lugens]	Up	0.865	1.107	0.911	1.071	0.815427	0.0204674	1.22635	0.0204674	GO:0030203;GO:0008152;GO:1903510;GO:0006807;GO:0071704;GO:0030212;GO:0008150;GO:1901564;GO:1901135;GO:0043170;GO:0006022;	glycosaminoglycan metabolic process;metabolic process;mucopolysaccharide metabolic process;nitrogen compound metabolic process;organic substance metabolic process;hyaluronan metabolic process;biological_process;organonitrogen compound metabolic process;carbohydrate derivative metabolic process;macromolecule metabolic process;aminoglycan metabolic process;	6;2;7;3;3;8;1;4;4;4;5;	GO:0043227;GO:0043226;GO:0070062;GO:0043230;GO:1903561;GO:0031982;GO:0005575;GO:0005576;GO:0044421;	membrane-bounded organelle;organelle;extracellular exosome;extracellular organelle;extracellular vesicle;vesicle;cellular_component;extracellular region;extracellular region part;	3;2;4;3;3;4;1;2;2;	GO:0030414;GO:0003674;GO:0004857;GO:0098772;GO:0061135;GO:0030234;GO:0061134;GO:0004866;GO:0004867;	peptidase inhibitor activity;molecular_function;enzyme inhibitor activity;molecular function regulator;endopeptidase regulator activity;enzyme regulator activity;peptidase regulator activity;endopeptidase inhibitor activity;serine-type endopeptidase inhibitor activity;	5;1;4;2;5;3;4;6;7;				IPR002035;	von Willebrand factor, type A;	cytosol
c67062_g1	264667399 gb|ACY71285.1| ribosomal protein L36A [Chrysomela tremula]	Up	0.846	1.122	0.901	1.077	0.794452	0.0238378	1.25873	0.0238378	GO:1901564;GO:0044249;GO:0006807;GO:0044237;GO:0034645;GO:1901576;GO:0044260;GO:0043043;GO:0071704;GO:0010467;GO:1901566;GO:0043170;GO:0044267;GO:0009987;GO:0009058;GO:0009059;GO:0008150;GO:0008152;GO:0044271;GO:0043604;GO:0044238;GO:0019538;GO:0034641;GO:0043603;GO:0006518;GO:0006412;	organonitrogen compound metabolic process;cellular biosynthetic process;nitrogen compound metabolic process;cellular metabolic process;cellular macromolecule biosynthetic process;organic substance biosynthetic process;cellular macromolecule metabolic process;peptide biosynthetic process;organic substance metabolic process;gene expression;organonitrogen compound biosynthetic process;macromolecule …	4;4;3;3;5;4;4;6;3;5;5;4;5;2;3;5;1;2;5;6;3;4;4;5;5;6;	GO:0044464;GO:0043229;GO:0030529;GO:0043226;GO:0005737;GO:0032991;GO:0005840;GO:0043232;GO:1990904;GO:0005623;GO:0005622;GO:0005575;GO:0044444;GO:0043228;GO:0044424;	cell part;intracellular organelle;intracellular ribonucleoprotein complex;organelle;cytoplasm;macromolecular complex;ribosome;intracellular non-membrane-bounded organelle;ribonucleoprotein complex;cell;intracellular;cellular_component;cytoplasmic part;non-membrane-bounded organelle;intracellular part;	2;3;4;2;4;2;5;4;3;2;3;1;4;3;3;	GO:0003674;GO:0005198;GO:0003735;	molecular_function;structural molecule activity;structural constituent of ribosome;	1;2;3;	K02929	map03010;	Ribosome;	IPR011332;IPR000552;	Zinc-binding ribosomal protein;Ribosomal protein L44e;	nucleus	7297335	193	J	[J] Translation, ribosomal structure and biogenesis;
c67050_g1	291461561 dbj|BAI83415.1| sugar transporter 1 [Nilaparvata lugens]	Down	1.279	0.78	1.295	0.765	1.66602	0.000453961	0.600233	0.000453961				GO:0016021;GO:0016020;GO:0044464;GO:0005623;GO:0005575;GO:0071944;GO:0005886;GO:0044425;GO:0031224;	integral component of membrane;membrane;cell part;cell;cellular_component;cell periphery;plasma membrane;membrane part;intrinsic component of membrane;	4;2;2;2;1;3;3;2;3;	GO:0022891;GO:0022892;GO:0005215;GO:0022857;GO:0003674;	substrate-specific transmembrane transporter activity;substrate-specific transporter activity;transporter activity;transmembrane transporter activity;molecular_function;	4;3;2;3;1;	K08145			IPR003663;IPR005829;IPR005828;IPR020846;	Sugar/inositol transporter;Sugar transporter, conserved site;Major facilitator, sugar transporter-like;Major facilitator superfamily domain;	plasma membrane	7294533	399	R	[R] General function prediction only;
c44177_g1	306850727 gb|ADN06871.1| chemosensory protein [Nilaparvata lugens]	Up	0.844	1.124	0.903	1.078	0.79337	0.0259862	1.26045	0.0259862	GO:0007610;GO:0007275;GO:0044699;GO:0000003;GO:0043207;GO:0009615;GO:0007552;GO:0032502;GO:0032501;GO:0048609;GO:0032504;GO:0019098;GO:0044767;GO:0022414;GO:0008150;GO:0051707;GO:0051704;GO:0009607;GO:0044707;GO:0009605;GO:0050896;GO:0048856;GO:0045297;	behavior;multicellular organism development;single-organism process;reproduction;response to external biotic stimulus;response to virus;metamorphosis;developmental process;multicellular organismal process;multicellular organismal reproductive process;multicellular organism reproduction;reproductive behavior;single-organism developmental process;reproductive process;biological_process;response to …	2;4;2;2;4;4;5;2;2;3;3;3;3;2;1;3;2;3;3;3;2;3;4;	GO:0005575;GO:0005576;	cellular_component;extracellular region;	1;2;							IPR005055;	Insect odorant-binding protein A10/Ejaculatory bulb-specific protein 3;	extracellular
c111458_g1	A7ZUJ2 EFTU2_ECO24 Elongation factor Tu 2 OS=Escherichia coli O139:H28 (strain E24377A / ETEC) GN=tuf2 PE=3 SV=1	Up	0.882	1.094	0.845	1.123	0.778981	0.00907933	1.28373	0.00907933				GO:0005737;GO:0044464;GO:0005623;GO:0005622;GO:0005575;GO:0044424;	cytoplasm;cell part;cell;intracellular;cellular_component;intracellular part;	4;2;2;3;1;3;	GO:0035639;GO:0003674;GO:0005488;GO:0003676;GO:0043167;GO:1901363;GO:1901265;GO:0001882;GO:0019001;GO:0000166;GO:0032561;GO:0001883;GO:0032549;GO:0017076;GO:0005525;GO:0016787;GO:0008135;GO:0003924;GO:0017111;GO:0036094;GO:0003824;GO:0032555;GO:0016818;GO:0097367;GO:0097159;GO:0016817;GO:0016462;GO:0032550;GO:0003723;GO:0003746;GO:0043168;GO:0032553;	purine ribonucleoside triphosphate binding;molecular_function;binding;nucleic acid binding;ion binding;heterocyclic compound binding;nucleoside phosphate binding;nucleoside binding;guanyl nucleotide binding;nucleotide binding;guanyl ribonucleotide binding;purine nucleoside binding;ribonucleoside binding;purine nucleotide binding;GTP binding;hydrolase activity;translation factor activity, RNA bind…	5;1;2;4;3;3;4;4;6;4;6;5;5;5;6;3;6;8;7;3;2;5;5;3;3;4;6;6;5;7;4;4;				IPR009001;IPR004160;	Translation elongation factor EF1A/initiation factor IF2gamma, C-terminal;Translation elongation factor EFTu/EF1A, C-terminal;		At4g02930	41.2	J	[J] Translation, ribosomal structure and biogenesis;
c118357_g1	541984157 ref|XP_005443895.1| PREDICTED: histone H2A.Z [Falco cherrug]	Down	1.105	0.918	1.173	0.862	1.27978	0.0298939	0.781387	0.0298939	GO:0080090;GO:0019222;GO:1901362;GO:0071840;GO:0051716;GO:0010605;GO:0040029;GO:0016458;GO:0031327;GO:0048519;GO:0046483;GO:0060255;GO:2001141;GO:0010033;GO:0010467;GO:0071407;GO:0019438;GO:0009892;GO:0034645;GO:0009890;GO:0009891;GO:0051254;GO:0006807;GO:0043170;GO:0097659;GO:1901576;GO:0044260;GO:0016043;GO:0065007;GO:1901360;GO:0006366;GO:0018130;GO:0009889;GO:0050794;GO:0008150;GO:0008152;GO:…	regulation of primary metabolic process;regulation of metabolic process;organic cyclic compound biosynthetic process;cellular component organization or biogenesis;cellular response to stimulus;negative regulation of macromolecule metabolic process;regulation of gene expression, epigenetic;gene silencing;negative regulation of cellular biosynthetic process;negative regulation of biological process…	4;3;5;2;3;4;6;4;5;2;4;4;6;4;5;6;5;3;5;4;4;5;3;4;7;4;4;3;2;4;7;5;4;3;1;2;5;4;5;2;6;5;5;6;5;5;6;6;4;4;4;5;3;3;4;5;4;4;5;3;7;7;6;7;7;2;5;6;6;5;2;4;5;5;5;6;7;5;7;5;4;5;6;4;4;5;5;6;5;5;6;6;2;3;5;7;6;5;2;5;5;5;4;6;3;5;3;4;4;4;6;3;4;5;4;3;3;3;	GO:0031974;GO:0031982;GO:0031981;GO:0000786;GO:0000792;GO:0000790;GO:0000791;GO:0043234;GO:0043230;GO:0043231;GO:0043232;GO:0043233;GO:0044428;GO:0044424;GO:0044427;GO:0044421;GO:0044422;GO:0043229;GO:0000785;GO:0000228;GO:0043227;GO:0043226;GO:0005719;GO:0005720;GO:0044446;GO:0044815;GO:0005634;GO:0044454;GO:0044464;GO:0005623;GO:0005622;GO:0043228;GO:0070062;GO:0005694;GO:1903561;GO:0032991;GO:…	membrane-enclosed lumen;vesicle;nuclear lumen;nucleosome;heterochromatin;nuclear chromatin;euchromatin;protein complex;extracellular organelle;intracellular membrane-bounded organelle;intracellular non-membrane-bounded organelle;organelle lumen;nuclear part;intracellular part;chromosomal part;extracellular region part;organelle part;intracellular organelle;chromatin;nuclear chromosome;membrane-bo…	2;4;5;4;4;4;4;3;3;4;4;3;4;3;4;2;2;3;3;5;3;2;5;5;3;4;5;5;2;2;3;3;4;5;3;2;3;1;4;2;	GO:0031490;GO:1901363;GO:0044877;GO:0001067;GO:0044212;GO:0001012;GO:0001159;GO:0005488;GO:0003676;GO:0003677;GO:0000987;GO:0043565;GO:0097159;GO:0000976;GO:0000975;GO:0000978;GO:0000979;GO:0001046;GO:0043566;GO:1990837;GO:0003690;GO:0001158;GO:0003674;GO:0003682;GO:0000980;GO:0035326;GO:0000977;GO:0001047;	chromatin DNA binding;heterocyclic compound binding;macromolecular complex binding;regulatory region nucleic acid binding;transcription regulatory region DNA binding;RNA polymerase II regulatory region DNA binding;core promoter proximal region DNA binding;binding;nucleic acid binding;DNA binding;core promoter proximal region sequence-specific DNA binding;sequence-specific DNA binding;organic cycl…	5;3;3;5;7;8;8;2;4;5;9;6;3;8;6;10;10;9;6;7;6;9;1;4;10;8;9;8;	K11251	map05034;map05322;	Alcoholism;Systemic lupus erythematosus;	IPR032458;IPR002119;IPR032454;IPR007125;IPR009072;	Histone H2A conserved site;Histone H2A;Histone H2A, C-terminal domain;Histone H2A/H2B/H3;Histone-fold;	mitochondria	Hs4504255	221	B	[B] Chromatin structure and dynamics;
c132983_g1	751439455 ref|XP_011184309.1| PREDICTED: 60S ribosomal protein L18 [Bactrocera cucurbitae]	Up	0.701	1.236	0.649	1.28	0.536566	0.00339551	1.8637	0.00339551	GO:1901564;GO:0044249;GO:0006807;GO:0044237;GO:0034645;GO:1901576;GO:0044260;GO:0043043;GO:0071704;GO:0010467;GO:1901566;GO:0043170;GO:0044267;GO:0009987;GO:0009058;GO:0009059;GO:0008150;GO:0008152;GO:0044271;GO:0043604;GO:0044238;GO:0019538;GO:0034641;GO:0043603;GO:0006518;GO:0006412;	organonitrogen compound metabolic process;cellular biosynthetic process;nitrogen compound metabolic process;cellular metabolic process;cellular macromolecule biosynthetic process;organic substance biosynthetic process;cellular macromolecule metabolic process;peptide biosynthetic process;organic substance metabolic process;gene expression;organonitrogen compound biosynthetic process;macromolecule …	4;4;3;3;5;4;4;6;3;5;5;4;5;2;3;5;1;2;5;6;3;4;4;5;5;6;	GO:0044464;GO:0043229;GO:0030529;GO:0043226;GO:0005737;GO:0032991;GO:0005840;GO:0043232;GO:1990904;GO:0005623;GO:0005622;GO:0005575;GO:0044444;GO:0043228;GO:0044424;	cell part;intracellular organelle;intracellular ribonucleoprotein complex;organelle;cytoplasm;macromolecular complex;ribosome;intracellular non-membrane-bounded organelle;ribonucleoprotein complex;cell;intracellular;cellular_component;cytoplasmic part;non-membrane-bounded organelle;intracellular part;	2;3;4;2;4;2;5;4;3;2;3;1;4;3;3;	GO:0003674;GO:0005198;GO:0003735;	molecular_function;structural molecule activity;structural constituent of ribosome;	1;2;3;	K02883	map03010;	Ribosome;	IPR021132;IPR021131;IPR000039;	Ribosomal protein L18e, conserved site;Ribosomal protein L18e/L15P;Ribosomal protein L18e;	cytosol	7295274	293	J	[J] Translation, ribosomal structure and biogenesis;
c138725_g1	365256997 gb|AEE01388.1| heat shock protein 90, partial [Centroptilum triangulifer]	Down	1.968	0.236	1.839	0.332	6.70246	0.00245558	0.149199	0.00245558	GO:0006457;GO:0042742;GO:0043207;GO:0009617;GO:0045087;GO:0009987;GO:0006952;GO:0006950;GO:0008150;GO:0006955;GO:0051707;GO:0051704;GO:0009607;GO:0009605;GO:0009816;GO:0050896;GO:0002376;GO:0098542;GO:0009814;	protein folding;defense response to bacterium;response to external biotic stimulus;response to bacterium;innate immune response;cellular process;defense response;response to stress;biological_process;immune response;response to other organism;multi-organism process;response to biotic stimulus;response to external stimulus;defense response to bacterium, incompatible interaction;response to stimulu…	3;5;4;4;4;2;4;3;1;3;3;2;3;3;6;2;2;4;5;	GO:0005737;GO:0005575;GO:0044464;GO:0005623;GO:0005622;GO:0044424;	cytoplasm;cellular_component;cell part;cell;intracellular;intracellular part;	4;1;2;2;3;3;	GO:0035639;GO:1901363;GO:0003674;GO:0016887;GO:0000166;GO:0043168;GO:1901265;GO:0001882;GO:0097367;GO:0043167;GO:0001883;GO:0032549;GO:0017076;GO:0005524;GO:0016787;GO:0017111;GO:0003824;GO:0032555;GO:0036094;GO:0016818;GO:0030554;GO:0097159;GO:0016817;GO:0016462;GO:0032550;GO:0032559;GO:0032553;GO:0005488;	purine ribonucleoside triphosphate binding;heterocyclic compound binding;molecular_function;ATPase activity;nucleotide binding;anion binding;nucleoside phosphate binding;nucleoside binding;carbohydrate derivative binding;ion binding;purine nucleoside binding;ribonucleoside binding;purine nucleotide binding;ATP binding;hydrolase activity;nucleoside-triphosphatase activity;catalytic activity;purine…	5;3;1;8;4;4;4;4;3;3;5;5;5;6;3;7;2;5;3;5;6;3;4;6;6;6;4;2;				IPR020575;IPR001404;IPR003594;IPR019805;	Heat shock protein Hsp90, N-terminal;Heat shock protein Hsp90 family;Histidine kinase-like ATPase, C-terminal domain;Heat shock protein Hsp90, conserved site;	cytosol	At5g56030	344	O	[O] Posttranslational modification, protein turnover, chaperones;
c141815_g1	478260996 gb|ENN80586.1| hypothetical protein YQE_02991, partial [Dendroctonus ponderosae]	Down	1.141	0.889	1.149	0.881	1.29379	0.000473037	0.772926	0.000473037	GO:0016137;GO:0016139;GO:0044699;GO:0044710;GO:0071704;GO:1901575;GO:0008150;GO:0008152;GO:0044712;GO:0009056;GO:0044238;GO:0005975;GO:1901136;GO:1901135;GO:1901657;GO:1901658;	glycoside metabolic process;glycoside catabolic process;single-organism process;single-organism metabolic process;organic substance metabolic process;organic substance catabolic process;biological_process;metabolic process;single-organism catabolic process;catabolic process;primary metabolic process;carbohydrate metabolic process;carbohydrate derivative catabolic process;carbohydrate derivative m…	5;6;2;3;3;4;1;2;4;3;3;4;5;4;4;5;	GO:0000323;GO:0043229;GO:0043227;GO:0043226;GO:0005737;GO:0005764;GO:0005773;GO:0043231;GO:0044464;GO:0005623;GO:0005622;GO:0005575;GO:0044444;GO:0044424;	lytic vacuole;intracellular organelle;membrane-bounded organelle;organelle;cytoplasm;lysosome;vacuole;intracellular membrane-bounded organelle;cell part;cell;intracellular;cellular_component;cytoplasmic part;intracellular part;	6;3;3;2;4;7;5;4;2;2;3;1;4;3;	GO:0016798;GO:0003674;GO:0016787;GO:0015925;GO:0015929;GO:0003824;GO:0008456;GO:0004557;GO:0004553;	hydrolase activity, acting on glycosyl bonds;molecular_function;hydrolase activity;galactosidase activity;hexosaminidase activity;catalytic activity;alpha-N-acetylgalactosaminidase activity;alpha-galactosidase activity;hydrolase activity, hydrolyzing O-glycosyl compounds;	4;1;3;6;6;2;7;7;5;				IPR035373;IPR013785;IPR017853;IPR002241;	Alpha galactosidase A, C-terminal beta-sandwich domain;Aldolase-type TIM barrel;Glycoside hydrolase superfamily;Glycoside hydrolase, family 27;	extracellular	7297618	246	G	[G] Carbohydrate transport and metabolism;
c14601_g1	332373382 gb|AEE61832.1| unknown [Dendroctonus ponderosae] gi|478263314|gb|ENN81693.1| hypothetical protein YQE_01899, partial [Dendroctonus ponderosae] gi|546681336|gb|ERL91450.1| hypothetical protein D910_08780 [Dendroctonus ponderosae]	Down	1.183	0.856	1.119	0.904	1.30795	0.0210991	0.764553	0.0210991	GO:0090087;GO:0033157;GO:0051169;GO:0008104;GO:0019220;GO:0080090;GO:0019222;GO:0060249;GO:0051049;GO:0032386;GO:0048583;GO:0007165;GO:0044707;GO:0023014;GO:0044712;GO:0051716;GO:0001895;GO:0070727;GO:0009966;GO:0002262;GO:0000165;GO:0098869;GO:0001909;GO:0001906;GO:0033036;GO:0043122;GO:0042325;GO:0006793;GO:0060255;GO:0006606;GO:0006605;GO:0045184;GO:1990748;GO:0010035;GO:0042990;GO:0042991;GO:…	regulation of peptide transport;regulation of intracellular protein transport;nuclear transport;protein localization;regulation of phosphate metabolic process;regulation of primary metabolic process;regulation of metabolic process;anatomical structure homeostasis;regulation of transport;regulation of intracellular transport;regulation of response to stimulus;signal transduction;single-multicellul…	5;6;6;4;6;4;3;5;4;5;3;4;3;4;4;3;6;4;4;3;5;4;3;2;3;6;7;4;4;5;6;4;3;4;7;6;5;3;5;4;4;2;4;4;6;4;5;6;5;4;5;5;2;5;5;5;4;6;7;6;2;3;5;6;4;3;3;4;3;5;1;2;3;6;3;6;5;2;3;5;5;7;8;6;5;6;2;7;3;4;2;4;5;5;5;5;5;4;6;4;6;5;5;5;4;6;6;5;5;3;4;6;3;5;6;6;4;7;4;4;4;4;2;3;4;4;2;5;3;5;4;7;2;4;5;6;7;6;5;5;4;6;3;4;4;5;3;2;3;3;4;3;7;6;6;3;5;3;5;5;4;	GO:0031982;GO:0005615;GO:0043230;GO:0043231;GO:0044421;GO:0044464;GO:0043229;GO:0043227;GO:0043226;GO:0044424;GO:0043209;GO:0044444;GO:0005737;GO:0005634;GO:0005739;GO:0005623;GO:0005622;GO:0070062;GO:1903561;GO:0005575;GO:0005576;	vesicle;extracellular space;extracellular organelle;intracellular membrane-bounded organelle;extracellular region part;cell part;intracellular organelle;membrane-bounded organelle;organelle;intracellular part;myelin sheath;cytoplasmic part;cytoplasm;nucleus;mitochondrion;cell;intracellular;extracellular exosome;extracellular vesicle;cellular_component;extracellular region;	4;3;3;4;2;2;3;3;2;3;3;4;4;5;5;2;3;4;3;1;2;	GO:0016209;GO:0016684;GO:0008379;GO:0003676;GO:1901363;GO:0003824;GO:0097159;GO:0004601;GO:0044822;GO:0003723;GO:0003674;GO:0005488;GO:0051920;GO:0016491;	antioxidant activity;oxidoreductase activity, acting on peroxide as acceptor;thioredoxin peroxidase activity;nucleic acid binding;heterocyclic compound binding;catalytic activity;organic cyclic compound binding;peroxidase activity;poly(A) RNA binding;RNA binding;molecular_function;binding;peroxiredoxin activity;oxidoreductase activity;	2;4;4;4;3;2;3;3;6;5;1;2;3;3;				IPR024706;IPR000866;IPR019479;IPR013766;IPR012336;	Peroxiredoxin, AhpC-type;Alkyl hydroperoxide reductase subunit C/ Thiol specific antioxidant;Peroxiredoxin, C-terminal;Thioredoxin domain;Thioredoxin-like fold;	chloroplast	Hs4505591	262	O	[O] Posttranslational modification, protein turnover, chaperones;
c155484_g1	926716336 ref|XP_005693514.2| PREDICTED: profilin-1 [Capra hircus]	Down	1.145	0.886	1.138	0.89	1.28547	0.000252774	0.777924	0.000252774	GO:0035148;GO:0070848;GO:0007599;GO:0080090;GO:0019222;GO:0060429;GO:0001667;GO:0007596;GO:0008064;GO:0060491;GO:0016043;GO:0032940;GO:0065003;GO:1901362;GO:1901360;GO:0032231;GO:0032232;GO:0032233;GO:0010604;GO:0051497;GO:0051496;GO:0051495;GO:0051494;GO:0051493;GO:0009611;GO:0044419;GO:0019058;GO:0044093;GO:0048518;GO:0048519;GO:0046483;GO:0016192;GO:0040011;GO:0032273;GO:0051054;GO:0051052;GO:…	tube formation;response to growth factor;hemostasis;regulation of primary metabolic process;regulation of metabolic process;epithelium development;ameboidal-type cell migration;blood coagulation;regulation of actin polymerization or depolymerization;regulation of cell projection assembly;cellular component organization;secretion by cell;macromolecular complex assembly;organic cyclic compound bios…	4;5;5;4;3;5;5;5;6;4;3;4;5;5;4;4;5;4;4;6;5;6;6;6;4;3;5;4;2;2;4;5;2;5;5;5;4;7;5;4;3;7;6;8;6;6;5;2;4;6;4;3;5;3;5;5;5;4;5;5;5;7;4;4;3;3;4;4;4;5;4;5;5;3;4;4;2;4;4;7;5;4;4;4;2;2;6;7;5;4;3;5;3;5;4;5;4;5;4;4;4;5;3;3;4;3;4;1;2;5;5;4;3;5;7;5;5;2;4;3;6;5;5;4;6;4;5;5;3;6;5;4;6;4;6;4;4;4;4;6;6;3;5;2;6;4;5;5;4;4;4;6;6;5;5;7;4;5;2;6;2;4;4;6;2;4;7;5;4;3;5;3;4;7;3;3;5;5;5;4;6;3;7;6;7;5;6;5;4;5;4;4;6;5;5;5;6;4;5;5…	GO:0043228;GO:0030055;GO:0097458;GO:0042995;GO:0043230;GO:0043231;GO:0030054;GO:0044424;GO:0044421;GO:0005829;GO:0043232;GO:0043229;GO:0005623;GO:0005924;GO:0005925;GO:0043227;GO:0005856;GO:0072562;GO:0070161;GO:0005938;GO:0031982;GO:0099568;GO:0016020;GO:0005737;GO:0005634;GO:0043005;GO:0005912;GO:0044464;GO:0071944;GO:0045202;GO:0005615;GO:0044444;GO:0043226;GO:0005622;GO:1903561;GO:0070062;GO:…	non-membrane-bounded organelle;cell-substrate junction;neuron part;cell projection;extracellular organelle;intracellular membrane-bounded organelle;cell junction;intracellular part;extracellular region part;cytosol;intracellular non-membrane-bounded organelle;intracellular organelle;cell;cell-substrate adherens junction;focal adhesion;membrane-bounded organelle;cytoskeleton;blood microparticle;an…	3;3;3;3;3;4;2;3;2;5;4;3;2;4;5;3;5;3;3;4;4;5;2;4;5;4;4;2;3;2;3;4;2;3;3;4;1;2;	GO:1901363;GO:0005546;GO:0000166;GO:0003676;GO:1901265;GO:0098772;GO:0017076;GO:0043168;GO:1901981;GO:0008092;GO:0035091;GO:0097159;GO:0003785;GO:0060590;GO:0000774;GO:0003779;GO:0043167;GO:0044822;GO:0008289;GO:0060589;GO:0030554;GO:0003723;GO:0005515;GO:0003674;GO:0005488;GO:0036094;GO:0070064;GO:1902936;GO:0030234;GO:0005543;	heterocyclic compound binding;phosphatidylinositol-4,5-bisphosphate binding;nucleotide binding;nucleic acid binding;nucleoside phosphate binding;molecular function regulator;purine nucleotide binding;anion binding;phosphatidylinositol phosphate binding;cytoskeletal protein binding;phosphatidylinositol binding;organic cyclic compound binding;actin monomer binding;ATPase regulator activity;adenyl-n…	3;8;4;4;4;2;5;4;6;4;5;3;6;5;6;5;3;6;3;4;6;5;3;1;2;3;4;7;3;4;				IPR005454;IPR005455;	Profilin1/2/3, vertebrate;Profilin;	chloroplast	Hs4826898	293	Z	[Z] Cytoskeleton;
c184772_g1	74212815 dbj|BAE33370.1| unnamed protein product [Mus musculus]	Down	1.156	0.877	1.161	0.872	1.32476	0.000154943	0.754855	0.000154943	GO:0046129;GO:0048589;GO:0009167;GO:0061621;GO:0061620;GO:0044281;GO:0044282;GO:0009161;GO:1901362;GO:1901360;GO:0044712;GO:0044710;GO:0009611;GO:0009199;GO:0048513;GO:0042455;GO:0006733;GO:0009206;GO:0009205;GO:0009201;GO:0031100;GO:0046034;GO:0046031;GO:0032787;GO:0034654;GO:0043436;GO:0043434;GO:0046128;GO:0009179;GO:0010033;GO:0055114;GO:0046483;GO:0006735;GO:1901564;GO:0044707;GO:0010243;GO:…	purine ribonucleoside biosynthetic process;developmental growth;purine ribonucleoside monophosphate metabolic process;canonical glycolysis;glycolytic process through glucose-6-phosphate;small molecule metabolic process;small molecule catabolic process;ribonucleoside monophosphate metabolic process;organic cyclic compound biosynthetic process;organic cyclic compound metabolic process;single-organi…	8;3;8;6;8;4;5;7;5;4;4;3;4;7;4;7;6;8;8;7;5;8;8;7;5;5;5;7;8;4;4;4;5;4;3;4;5;5;6;6;7;7;4;4;5;6;7;8;5;6;6;5;7;7;9;3;7;4;4;4;7;6;5;5;7;6;4;5;7;3;4;1;2;4;5;4;5;5;6;5;2;6;5;3;5;9;5;4;8;5;6;9;4;4;5;6;4;7;6;2;3;4;6;4;7;2;6;2;4;2;3;2;4;7;6;7;4;7;4;4;5;5;4;7;4;7;8;4;7;4;6;7;6;5;5;6;5;4;8;5;6;5;5;4;8;3;3;4;8;3;3;6;5;3;6;3;4;4;3;4;3;3;4;5;5;4;4;5;3;6;	GO:0042995;GO:0031982;GO:0043209;GO:0016020;GO:0043230;GO:0043231;GO:0044421;GO:0043229;GO:0005929;GO:0043227;GO:0043226;GO:0005737;GO:0044424;GO:0044444;GO:0031012;GO:0005634;GO:0005739;GO:0044464;GO:0005623;GO:0005622;GO:0005829;GO:0071944;GO:0070062;GO:0005886;GO:1903561;GO:0005575;GO:0005576;	cell projection;vesicle;myelin sheath;membrane;extracellular organelle;intracellular membrane-bounded organelle;extracellular region part;intracellular organelle;cilium;membrane-bounded organelle;organelle;cytoplasm;intracellular part;cytoplasmic part;extracellular matrix;nucleus;mitochondrion;cell part;cell;intracellular;cytosol;cell periphery;extracellular exosome;plasma membrane;extracellular …	3;4;3;2;3;4;2;3;3;3;2;4;3;4;2;5;5;2;2;3;5;3;4;3;3;1;2;	GO:1901363;GO:0000166;GO:0035639;GO:0031420;GO:0046872;GO:0004743;GO:0043531;GO:0097367;GO:0003674;GO:0003676;GO:0016772;GO:1901265;GO:0032549;GO:0017076;GO:0005524;GO:0043169;GO:0016301;GO:0023023;GO:0023026;GO:0036094;GO:0003824;GO:0016740;GO:0032559;GO:0032555;GO:0032550;GO:0032553;GO:0000287;GO:0003823;GO:0044877;GO:0030955;GO:0043167;GO:0032403;GO:0044822;GO:0030554;GO:0016773;GO:0003723;GO:…	heterocyclic compound binding;nucleotide binding;purine ribonucleoside triphosphate binding;alkali metal ion binding;metal ion binding;pyruvate kinase activity;ADP binding;carbohydrate derivative binding;molecular_function;nucleic acid binding;transferase activity, transferring phosphorus-containing groups;nucleoside phosphate binding;ribonucleoside binding;purine nucleotide binding;ATP binding;c…	3;4;5;6;5;6;5;3;1;4;4;4;5;5;6;4;5;4;5;3;2;3;6;5;6;4;6;3;3;7;3;4;6;6;5;5;3;3;2;5;4;4;				IPR018209;IPR011037;IPR015793;IPR015813;IPR001697;	Pyruvate kinase, active site;Pyruvate kinase-like, insert domain;Pyruvate kinase, barrel;Pyruvate/Phosphoenolpyruvate kinase-like domain;Pyruvate kinase;	mitochondria	Hs4505839	490	G	[G] Carbohydrate transport and metabolism;
c185937_g1	955689213 gb|ALP92285.1| long-wavelength rhodopsin, partial [Paraclavelia crudelis]	Down	1.104	0.918	1.117	0.907	1.21699	0.00184419	0.821702	0.00184419	GO:0051716;GO:0044700;GO:0009314;GO:0009583;GO:0050789;GO:0044267;GO:0044260;GO:0071704;GO:0065007;GO:0044699;GO:0023052;GO:0009581;GO:0009582;GO:0032501;GO:0009628;GO:0050877;GO:0009987;GO:0007601;GO:0007600;GO:0050953;GO:0007602;GO:0043412;GO:0036211;GO:0008150;GO:0018298;GO:0008152;GO:0007154;GO:0050794;GO:0003008;GO:0044238;GO:0051606;GO:0009605;GO:0009416;GO:0019538;GO:0050896;GO:0044763;GO:…	cellular response to stimulus;single organism signaling;response to radiation;detection of light stimulus;regulation of biological process;cellular protein metabolic process;cellular macromolecule metabolic process;organic substance metabolic process;biological regulation;single-organism process;signaling;detection of external stimulus;detection of abiotic stimulus;multicellular organismal proces…	3;3;4;5;2;5;4;3;2;2;2;4;4;2;3;4;2;7;5;6;5;5;5;1;7;2;4;3;3;3;3;3;5;4;2;3;3;4;6;4;	GO:0031224;GO:0016021;GO:0016020;GO:0005575;GO:0044425;	intrinsic component of membrane;integral component of membrane;membrane;cellular_component;membrane part;	3;4;2;1;2;	GO:0038023;GO:0060089;GO:0003674;GO:0004872;GO:0004871;GO:0004930;GO:0009881;GO:0004888;GO:0099600;	signaling receptor activity;molecular transducer activity;molecular_function;receptor activity;signal transducer activity;G-protein coupled receptor activity;photoreceptor activity;transmembrane signaling receptor activity;transmembrane receptor activity;	3;2;1;3;2;5;4;4;4;	K04255			IPR000276;IPR017452;	G protein-coupled receptor, rhodopsin-like;GPCR, rhodopsin-like, 7TM;	chloroplast	7300445	171	R	[R] General function prediction only;
c20491_g1	148666221 gb|EDK98637.1| mCG119114, isoform CRA_a, partial [Mus musculus]	Down	1.169	0.867	1.148	0.882	1.32476	0.00205795	0.754855	0.00205795	GO:0051169;GO:0051168;GO:0080090;GO:0019222;GO:0050684;GO:0050686;GO:0000377;GO:0031050;GO:0031053;GO:0071166;GO:1901362;GO:1901360;GO:0044710;GO:0010605;GO:0010608;GO:0043043;GO:0040029;GO:0016458;GO:0048519;GO:0033036;GO:0034470;GO:0060255;GO:2001141;GO:1901564;GO:0010033;GO:0046483;GO:1901566;GO:0019538;GO:0000398;GO:0006405;GO:0019438;GO:1990428;GO:0009892;GO:0070887;GO:0009890;GO:0010629;GO:…	nuclear transport;nuclear export;regulation of primary metabolic process;regulation of metabolic process;regulation of mRNA processing;negative regulation of mRNA processing;RNA splicing, via transesterification reactions with bulged adenosine as nucleophile;dsRNA fragmentation;primary miRNA processing;ribonucleoprotein complex localization;organic cyclic compound biosynthetic process;organic cyc…	6;8;4;3;6;6;9;4;7;4;5;4;3;4;6;6;6;4;2;3;7;4;6;4;4;4;5;4;8;6;5;6;3;4;4;5;3;6;6;2;7;5;4;4;6;2;5;7;5;6;5;4;4;3;3;5;1;2;5;4;3;5;6;5;5;5;4;5;4;6;5;6;5;6;5;5;6;6;5;6;5;4;4;5;7;7;2;4;5;7;7;6;5;2;4;7;7;6;6;5;5;5;6;5;5;4;6;2;5;5;4;4;7;5;6;6;6;5;3;5;7;5;4;5;6;5;5;5;7;6;8;3;5;3;4;4;4;3;2;3;3;3;5;6;6;7;6;3;6;5;5;6;3;7;	GO:0030529;GO:0031982;GO:0031981;GO:0016020;GO:0031974;GO:0043230;GO:0043231;GO:0043233;GO:0044428;GO:0044424;GO:0044421;GO:0044422;GO:1990904;GO:0005622;GO:0043227;GO:0005654;GO:0044446;GO:0005737;GO:0005634;GO:0071013;GO:0032991;GO:0044464;GO:0043229;GO:0005623;GO:0070062;GO:0043226;GO:1903561;GO:0005575;GO:0070013;GO:0005576;GO:0005681;	intracellular ribonucleoprotein complex;vesicle;nuclear lumen;membrane;membrane-enclosed lumen;extracellular organelle;intracellular membrane-bounded organelle;organelle lumen;nuclear part;intracellular part;extracellular region part;organelle part;ribonucleoprotein complex;intracellular;membrane-bounded organelle;nucleoplasm;intracellular organelle part;cytoplasm;nucleus;catalytic step 2 spliceo…	4;4;5;2;2;3;4;3;4;3;2;2;3;3;3;5;3;4;5;6;2;2;3;2;4;2;3;1;4;2;5;	GO:1990247;GO:1901363;GO:0036002;GO:0043047;GO:0000166;GO:1901265;GO:0003674;GO:0005488;GO:0003676;GO:0003677;GO:0043565;GO:0098847;GO:0097157;GO:0097159;GO:0003697;GO:0042162;GO:0003723;GO:0003729;GO:0036094;GO:0003730;GO:0044822;GO:0035198;	N6-methyladenosine-containing RNA binding;heterocyclic compound binding;pre-mRNA binding;single-stranded telomeric DNA binding;nucleotide binding;nucleoside phosphate binding;molecular_function;binding;nucleic acid binding;DNA binding;sequence-specific DNA binding;sequence-specific single stranded DNA binding;pre-mRNA intronic binding;organic cyclic compound binding;single-stranded DNA binding;te…	6;3;6;8;4;4;1;2;4;5;6;7;7;3;6;7;5;7;3;8;6;6;				IPR000504;IPR034486;	RNA recognition motif domain;hnRNP A2/B1, RNA recognition motif 1;	cytosol	Hs4504447	392	R	[R] General function prediction only;
c21638_g1	646714016 gb|KDR18133.1| Omega-amidase NIT2 [Zootermopsis nevadensis]	Up	0.918	1.065	0.856	1.115	0.813761	0.0363984	1.22886	0.0363984	GO:0006807;GO:0008150;GO:0008152;	nitrogen compound metabolic process;biological_process;metabolic process;	3;1;2;	GO:0005737;GO:0044464;GO:0005623;GO:0005622;GO:0005575;GO:0044424;	cytoplasm;cell part;cell;intracellular;cellular_component;intracellular part;	4;2;2;3;1;3;	GO:0016787;GO:0016810;GO:0016811;GO:0003824;GO:0050152;GO:0003674;	hydrolase activity;hydrolase activity, acting on carbon-nitrogen (but not peptide) bonds;hydrolase activity, acting on carbon-nitrogen (but not peptide) bonds, in linear amides;catalytic activity;omega-amidase activity;molecular_function;	3;4;5;2;6;1;	K13566	map00250;	Alanine, aspartate and glutamate metabolism;	IPR003010;	Carbon-nitrogen hydrolase;	cytosol	7299172	344	E	[E] Amino acid transport and metabolism;
c28666_g1	662208665 ref|XP_008477895.1| PREDICTED: 60S ribosomal protein L38 [Diaphorina citri]	Up	0.904	1.076	0.852	1.119	0.8	0.0228193	1.25	0.0228193	GO:1901564;GO:0044249;GO:0006807;GO:0044237;GO:0034645;GO:1901576;GO:0044260;GO:0043043;GO:0071704;GO:0010467;GO:1901566;GO:0043170;GO:0044267;GO:0009987;GO:0009058;GO:0009059;GO:0008150;GO:0008152;GO:0044271;GO:0043604;GO:0044238;GO:0019538;GO:0034641;GO:0043603;GO:0006518;GO:0006412;	organonitrogen compound metabolic process;cellular biosynthetic process;nitrogen compound metabolic process;cellular metabolic process;cellular macromolecule biosynthetic process;organic substance biosynthetic process;cellular macromolecule metabolic process;peptide biosynthetic process;organic substance metabolic process;gene expression;organonitrogen compound biosynthetic process;macromolecule …	4;4;3;3;5;4;4;6;3;5;5;4;5;2;3;5;1;2;5;6;3;4;4;5;5;6;	GO:0044464;GO:0043229;GO:0030529;GO:0043226;GO:0005737;GO:0032991;GO:0005840;GO:0043232;GO:1990904;GO:0005623;GO:0005622;GO:0005575;GO:0044444;GO:0043228;GO:0044424;	cell part;intracellular organelle;intracellular ribonucleoprotein complex;organelle;cytoplasm;macromolecular complex;ribosome;intracellular non-membrane-bounded organelle;ribonucleoprotein complex;cell;intracellular;cellular_component;cytoplasmic part;non-membrane-bounded organelle;intracellular part;	2;3;4;2;4;2;5;4;3;2;3;1;4;3;3;	GO:0003674;GO:0005198;GO:0003735;	molecular_function;structural molecule activity;structural constituent of ribosome;	1;2;3;	K02923	map03010;	Ribosome;	IPR002675;	Ribosomal protein L38e;	cytosol	Hs4506645	112	J	[J] Translation, ribosomal structure and biogenesis;
c38383_g1	926629970 ref|XP_013780654.1| PREDICTED: NADH dehydrogenase [ubiquinone] 1 alpha subcomplex subunit 2-like [Limulus polyphemus]	Up	0.842	1.125	0.862	1.11	0.762416	0.00220928	1.31162	0.00220928	GO:0044699;GO:0044710;GO:0008150;GO:0008152;GO:0055114;	single-organism process;single-organism metabolic process;biological_process;metabolic process;oxidation-reduction process;	2;3;1;2;4;	GO:0019866;GO:0031975;GO:0043229;GO:0043227;GO:0043226;GO:0005737;GO:0005575;GO:0031090;GO:0098796;GO:0016020;GO:0098803;GO:0005740;GO:0005739;GO:0098800;GO:0044455;GO:0005747;GO:1902494;GO:0031967;GO:0031966;GO:1990204;GO:0043234;GO:0045271;GO:0032991;GO:0043231;GO:0030964;GO:0044464;GO:0005623;GO:0005622;GO:0044446;GO:0005743;GO:0044444;GO:0005746;GO:0044429;GO:0044424;GO:0044425;GO:0070469;GO:…	organelle inner membrane;envelope;intracellular organelle;membrane-bounded organelle;organelle;cytoplasm;cellular_component;organelle membrane;membrane protein complex;membrane;respiratory chain complex;mitochondrial envelope;mitochondrion;inner mitochondrial membrane protein complex;mitochondrial membrane part;mitochondrial respiratory chain complex I;catalytic complex;organelle envelope;mitocho…	4;3;3;3;2;4;1;3;3;2;4;5;5;4;3;5;4;4;4;3;3;4;2;4;4;2;2;3;3;5;4;4;4;3;2;3;2;4;				K03946	map00190;map01100;map04932;map05010;map05012;map05016;	Oxidative phosphorylation;Metabolic pathways;Non-alcoholic fatty liver disease (NAFLD);Alzheimer's disease;Parkinson's disease;Huntington's disease;	IPR007741;IPR016464;IPR012336;	Ribosomal protein/NADH dehydrogenase domain;NADH dehydrogenase [ubiquinone] (complex I), alpha subcomplex, subunit 2;Thioredoxin-like fold;	nucleus	Hs4505355	99	C	[C] Energy production and conversion;
c4205_g1	939657993 ref|XP_014277197.1| PREDICTED: sodium- and chloride-dependent GABA transporter 1 [Halyomorpha halys] gi|939657995|ref|XP_014277198.1| PREDICTED: sodium- and chloride-dependent GABA transporter 1 [Halyomorpha halys]	Down	1.194	0.847	1.209	0.833	1.43036	0.000804417	0.699126	0.000804417	GO:0051046;GO:0051047;GO:0051049;GO:0007612;GO:0007610;GO:0007611;GO:0098779;GO:0006820;GO:0001505;GO:0007005;GO:0044712;GO:0098780;GO:0044710;GO:0010035;GO:0042220;GO:0051952;GO:0048519;GO:0051957;GO:0051954;GO:0051955;GO:0015718;GO:0051050;GO:0015849;GO:0015711;GO:0051592;GO:0010038;GO:0006836;GO:0010033;GO:0003008;GO:0044700;GO:0007270;GO:0034285;GO:0044707;GO:0023057;GO:0044708;GO:0010243;GO:…	regulation of secretion;positive regulation of secretion;regulation of transport;learning;behavior;learning or memory;mitophagy in response to mitochondrial depolarization;anion transport;regulation of neurotransmitter levels;mitochondrion organization;single-organism catabolic process;response to mitochondrial depolarisation;single-organism metabolic process;response to inorganic substance;respo…	5;4;4;5;2;4;6;6;4;5;4;5;3;4;5;5;2;5;4;6;7;3;5;6;6;5;5;4;3;3;9;6;3;3;3;4;5;5;7;4;5;4;3;5;6;4;2;3;5;2;2;3;5;4;3;3;3;1;4;2;5;4;3;5;7;2;5;2;5;5;6;6;4;6;4;4;6;2;4;5;3;5;4;2;3;8;3;2;6;4;2;4;2;7;5;3;4;6;4;5;4;5;4;5;7;4;7;4;7;6;5;6;5;8;6;5;5;10;4;4;5;5;6;3;5;5;4;3;3;4;4;4;3;2;3;6;4;7;5;3;4;3;	GO:0016021;GO:0016020;GO:0042995;GO:0044425;GO:0005887;GO:0005886;GO:0071944;GO:0031224;GO:0031226;GO:0043005;GO:0044459;GO:0009986;GO:0044464;GO:0005623;GO:0045202;GO:0097458;GO:0030424;GO:0044456;GO:0005575;GO:0098793;	integral component of membrane;membrane;cell projection;membrane part;integral component of plasma membrane;plasma membrane;cell periphery;intrinsic component of membrane;intrinsic component of plasma membrane;neuron projection;plasma membrane part;cell surface;cell part;cell;synapse;neuron part;axon;synapse part;cellular_component;presynapse;	4;2;3;2;4;3;3;3;4;4;3;3;2;2;2;3;5;2;1;3;	GO:0015081;GO:0046873;GO:0046872;GO:0005416;GO:0005328;GO:0005326;GO:0003674;GO:0005488;GO:0022804;GO:0005332;GO:0022891;GO:0022890;GO:0022892;GO:0015075;GO:0015077;GO:0008509;GO:0005342;GO:0005343;GO:0008028;GO:0043169;GO:0043167;GO:0015370;GO:0046943;GO:0015294;GO:0015291;GO:0015293;GO:0008514;GO:0015296;GO:0015185;GO:0005215;GO:0008324;GO:0005283;GO:0015171;GO:0022857;GO:0022853;	sodium ion transmembrane transporter activity;metal ion transmembrane transporter activity;metal ion binding;cation:amino acid symporter activity;neurotransmitter:sodium symporter activity;neurotransmitter transporter activity;molecular_function;binding;active transmembrane transporter activity;gamma-aminobutyric acid:sodium symporter activity;substrate-specific transmembrane transporter activity…	9;8;5;8;4;3;1;2;4;7;4;7;3;5;8;6;5;6;7;4;3;8;6;7;5;6;7;6;8;2;6;7;7;3;5;	K05034	map04727;	GABAergic synapse;	IPR000175;	Sodium:neurotransmitter symporter;	plasma membrane	7304294	855	T	[T] Signal transduction mechanisms;
c43186_g1	662193020 ref|XP_008469393.1| PREDICTED: E3 ubiquitin-protein ligase BRE1-like [Diaphorina citri]	Up	0.866	1.106	0.854	1.116	0.774077	0.000966835	1.29186	0.000966835													IPR010009;	Apolipophorin-III;	nucleus
c44005_g1	955472608 gb|ALP82110.1| beta-tubulin 4 [Nilaparvata lugens]	Down	1.126	0.901	1.149	0.871	1.28386	0.00560062	0.778901	0.00560062	GO:0044699;GO:0009987;GO:0044763;GO:0007017;GO:0008150;	single-organism process;cellular process;single-organism cellular process;microtubule-based process;biological_process;	2;2;3;4;1;	GO:0099512;GO:0099513;GO:0043229;GO:0043228;GO:0005874;GO:0043226;GO:0005737;GO:0044446;GO:0044430;GO:0015630;GO:0043232;GO:0005856;GO:0044464;GO:0005623;GO:0005622;GO:0005575;GO:0044424;GO:0044422;	supramolecular fiber;polymeric cytoskeletal fiber;intracellular organelle;non-membrane-bounded organelle;microtubule;organelle;cytoplasm;intracellular organelle part;cytoskeletal part;microtubule cytoskeleton;intracellular non-membrane-bounded organelle;cytoskeleton;cell part;cell;intracellular;cellular_component;intracellular part;organelle part;	2;3;3;3;4;2;4;3;4;6;4;5;2;2;3;1;3;2;	GO:0005200;GO:0035639;GO:1901363;GO:0003674;GO:0005488;GO:0001883;GO:0000166;GO:0001882;GO:0019001;GO:0005198;GO:0032561;GO:1901265;GO:0032549;GO:0017076;GO:0005525;GO:0016787;GO:0003924;GO:0017111;GO:0036094;GO:0003824;GO:0032555;GO:0016818;GO:0043167;GO:0097367;GO:0097159;GO:0016817;GO:0016462;GO:0032550;GO:0032553;GO:0043168;	structural constituent of cytoskeleton;purine ribonucleoside triphosphate binding;heterocyclic compound binding;molecular_function;binding;purine nucleoside binding;nucleotide binding;nucleoside binding;guanyl nucleotide binding;structural molecule activity;guanyl ribonucleotide binding;nucleoside phosphate binding;ribonucleoside binding;purine nucleotide binding;GTP binding;hydrolase activity;GT…	3;5;3;1;2;5;4;4;6;2;6;4;5;5;6;3;8;7;3;2;5;5;3;3;3;4;6;6;4;4;				IPR013838;IPR000217;IPR017975;IPR002453;IPR003008;	Beta tubulin, autoregulation binding site;Tubulin;Tubulin, conserved site;Beta tubulin;Tubulin/FtsZ, GTPase domain;	cytosol	Hs5174735	418	Z	[Z] Cytoskeleton;
c44307_g1	506965335 gb|AGM32058.1| ubiquitin/ribosomal protein S30e fusion protein [Coptotermes formosanus]	Down	1.197	0.845	1.191	0.848	1.41051	9.31e-05	0.708961	9.31e-05	GO:1901564;GO:0044249;GO:0006807;GO:0044237;GO:0034645;GO:1901576;GO:0044260;GO:0043043;GO:0071704;GO:0010467;GO:1901566;GO:0043170;GO:0044267;GO:0009987;GO:0009058;GO:0009059;GO:0008150;GO:0008152;GO:0044271;GO:0043604;GO:0044238;GO:0019538;GO:0034641;GO:0043603;GO:0006518;GO:0006412;	organonitrogen compound metabolic process;cellular biosynthetic process;nitrogen compound metabolic process;cellular metabolic process;cellular macromolecule biosynthetic process;organic substance biosynthetic process;cellular macromolecule metabolic process;peptide biosynthetic process;organic substance metabolic process;gene expression;organonitrogen compound biosynthetic process;macromolecule …	4;4;3;3;5;4;4;6;3;5;5;4;5;2;3;5;1;2;5;6;3;4;4;5;5;6;	GO:0044464;GO:0043229;GO:0030529;GO:0043226;GO:0005737;GO:0032991;GO:0005840;GO:0043232;GO:1990904;GO:0005623;GO:0005622;GO:0005575;GO:0044444;GO:0043228;GO:0044424;	cell part;intracellular organelle;intracellular ribonucleoprotein complex;organelle;cytoplasm;macromolecular complex;ribosome;intracellular non-membrane-bounded organelle;ribonucleoprotein complex;cell;intracellular;cellular_component;cytoplasmic part;non-membrane-bounded organelle;intracellular part;	2;3;4;2;4;2;5;4;3;2;3;1;4;3;3;	GO:0003674;GO:0005198;GO:0003735;	molecular_function;structural molecule activity;structural constituent of ribosome;	1;2;3;	K02983	map03010;	Ribosome;	IPR000626;IPR006846;IPR029071;	Ubiquitin domain;Ribosomal protein S30;Ubiquitin-related domain;	chloroplast	Hs4503659_2	92.4	JO	[J] Translation, ribosomal structure and biogenesis;[O] Posttranslational modification, protein turnover, chaperones;
c44514_g1	645011541 ref|XP_008214295.1| PREDICTED: malate dehydrogenase, mitochondrial [Nasonia vitripennis]	Down	1.107	0.915	1.128	0.897	1.23344	0.00424821	0.810738	0.00424821	GO:0019752;GO:0009060;GO:0044237;GO:0006091;GO:0072350;GO:0044699;GO:0044710;GO:0048869;GO:0071704;GO:0006082;GO:0032502;GO:0045333;GO:0043648;GO:0001302;GO:0009987;GO:0044767;GO:0044763;GO:0008152;GO:0043436;GO:0007568;GO:0055114;GO:0044238;GO:0005975;GO:0007569;GO:0001300;GO:0006099;GO:0015980;GO:0006101;GO:0008150;GO:0006108;GO:0044281;	carboxylic acid metabolic process;aerobic respiration;cellular metabolic process;generation of precursor metabolites and energy;tricarboxylic acid metabolic process;single-organism process;single-organism metabolic process;cellular developmental process;organic substance metabolic process;organic acid metabolic process;developmental process;cellular respiration;dicarboxylic acid metabolic process…	6;6;3;4;7;2;3;4;3;4;2;5;7;6;2;3;3;2;5;4;4;3;4;5;6;4;4;8;1;8;4;	GO:0043229;GO:0043227;GO:0043226;GO:0005737;GO:0044446;GO:0070013;GO:0005739;GO:0005759;GO:0031974;GO:0043231;GO:0043233;GO:0044464;GO:0005623;GO:0005622;GO:0005575;GO:0044444;GO:0044429;GO:0044424;GO:0044422;	intracellular organelle;membrane-bounded organelle;organelle;cytoplasm;intracellular organelle part;intracellular organelle lumen;mitochondrion;mitochondrial matrix;membrane-enclosed lumen;intracellular membrane-bounded organelle;organelle lumen;cell part;cell;intracellular;cellular_component;cytoplasmic part;mitochondrial part;intracellular part;organelle part;	3;3;2;4;3;4;5;5;2;4;3;2;2;3;1;4;4;3;2;	GO:0005488;GO:0016615;GO:0003674;GO:0003676;GO:0016491;GO:0016616;GO:1901363;GO:0003723;GO:0044822;GO:0003824;GO:0030060;GO:0097159;GO:0016614;GO:0003729;	binding;malate dehydrogenase activity;molecular_function;nucleic acid binding;oxidoreductase activity;oxidoreductase activity, acting on the CH-OH group of donors, NAD or NADP as acceptor;heterocyclic compound binding;RNA binding;poly(A) RNA binding;catalytic activity;L-malate dehydrogenase activity;organic cyclic compound binding;oxidoreductase activity, acting on CH-OH group of donors;mRNA bind…	2;5;1;4;3;5;3;5;6;2;6;3;4;7;				IPR001236;IPR001252;IPR015955;IPR001557;IPR022383;IPR010097;IPR016040;	Lactate/malate dehydrogenase, N-terminal;Malate dehydrogenase, active site;Lactate dehydrogenase/glycoside hydrolase, family 4, C-terminal;L-lactate/malate dehydrogenase;Lactate/malate dehydrogenase, C-terminal;Malate dehydrogenase, type 1;NAD(P)-binding domain;	chloroplast	YKL085w	414	C	[C] Energy production and conversion;
c56710_g1	939651835 ref|XP_014274948.1| PREDICTED: 60S ribosomal protein L37 [Halyomorpha halys]	Up	0.867	1.105	0.914	1.068	0.819604	0.0225016	1.2201	0.0225016	GO:1901566;GO:1901564;GO:0044249;GO:0034645;GO:0044260;GO:0043043;GO:0071704;GO:0010467;GO:0044267;GO:0043170;GO:1901576;GO:0009987;GO:0009058;GO:0009059;GO:0008150;GO:0008152;GO:0044271;GO:0006518;GO:0043604;GO:0044238;GO:0019538;GO:0034641;GO:0006807;GO:0043603;GO:0044237;GO:0006412;	organonitrogen compound biosynthetic process;organonitrogen compound metabolic process;cellular biosynthetic process;cellular macromolecule biosynthetic process;cellular macromolecule metabolic process;peptide biosynthetic process;organic substance metabolic process;gene expression;cellular protein metabolic process;macromolecule metabolic process;organic substance biosynthetic process;cellular p…	5;4;4;5;4;6;3;5;5;4;4;2;3;5;1;2;5;5;6;3;4;4;3;5;3;6;	GO:0044464;GO:0043229;GO:0043228;GO:0043226;GO:0005737;GO:0030529;GO:0032991;GO:0005840;GO:0043232;GO:1990904;GO:0005623;GO:0005622;GO:0005575;GO:0044444;GO:0044424;	cell part;intracellular organelle;non-membrane-bounded organelle;organelle;cytoplasm;intracellular ribonucleoprotein complex;macromolecular complex;ribosome;intracellular non-membrane-bounded organelle;ribonucleoprotein complex;cell;intracellular;cellular_component;cytoplasmic part;intracellular part;	2;3;3;2;4;4;2;5;4;3;2;3;1;4;3;	GO:0003676;GO:1901363;GO:0003674;GO:0005488;GO:0043167;GO:0043169;GO:0005198;GO:0003735;GO:0046872;GO:0003723;GO:0097159;GO:0019843;	nucleic acid binding;heterocyclic compound binding;molecular_function;binding;ion binding;cation binding;structural molecule activity;structural constituent of ribosome;metal ion binding;RNA binding;organic cyclic compound binding;rRNA binding;	4;3;1;2;3;4;2;3;5;5;3;6;	K02922	map03010;	Ribosome;	IPR011332;IPR001569;IPR018267;IPR011331;	Zinc-binding ribosomal protein;Ribosomal protein L37e;Ribosomal protein L37e, conserved site;Ribosomal protein L37ae/L37e;	nucleus	7293042	152	J	[J] Translation, ribosomal structure and biogenesis;
c56717_g1	756130355 gb|AJK90585.1| 20S proteasome alpha2 subunit [Laodelphax striatella]	Down	1.164	0.871	1.112	0.908	1.27937	0.0160923	0.781634	0.0160923	GO:0010498;GO:0070271;GO:0043933;GO:0051603;GO:1903047;GO:0044248;GO:0043170;GO:0022607;GO:0044237;GO:0006511;GO:0044699;GO:0044267;GO:1901575;GO:0044265;GO:0071822;GO:0043161;GO:0000280;GO:0000022;GO:0016043;GO:0051225;GO:0065003;GO:0071704;GO:0044085;GO:0071840;GO:1902850;GO:0007059;GO:0007010;GO:0043632;GO:0006461;GO:0000278;GO:0007067;GO:0008283;GO:0009987;GO:0019941;GO:0000819;GO:0044260;GO:…	proteasomal protein catabolic process;protein complex biogenesis;macromolecular complex subunit organization;proteolysis involved in cellular protein catabolic process;mitotic cell cycle process;cellular catabolic process;macromolecule metabolic process;cellular component assembly;cellular metabolic process;ubiquitin-dependent protein catabolic process;single-organism process;cellular protein met…	6;4;4;6;5;4;4;4;3;8;2;5;4;5;5;7;6;6;3;6;5;3;3;2;6;4;5;6;5;5;5;3;2;7;5;4;6;6;1;5;2;5;6;5;3;5;5;5;3;4;4;5;4;4;5;3;4;5;4;5;6;	GO:0019773;GO:0043229;GO:0043227;GO:0043226;GO:0005737;GO:0005839;GO:0005634;GO:0000502;GO:0043234;GO:0032991;GO:0043231;GO:0044464;GO:0005623;GO:0005622;GO:0005575;GO:0044424;	proteasome core complex, alpha-subunit complex;intracellular organelle;membrane-bounded organelle;organelle;cytoplasm;proteasome core complex;nucleus;proteasome complex;protein complex;macromolecular complex;intracellular membrane-bounded organelle;cell part;cell;intracellular;cellular_component;intracellular part;	4;3;3;2;4;4;5;4;3;2;4;2;2;3;1;3;	GO:0004175;GO:0003674;GO:0008233;GO:0004298;GO:0070003;GO:0016787;GO:0003824;GO:0070011;	endopeptidase activity;molecular_function;peptidase activity;threonine-type endopeptidase activity;threonine-type peptidase activity;hydrolase activity;catalytic activity;peptidase activity, acting on L-amino acid peptides;	6;1;4;7;6;3;2;5;	K02726	map03050;	Proteasome;	IPR029055;IPR000426;IPR034644;IPR023332;IPR001353;	Nucleophile aminohydrolases, N-terminal;Proteasome alpha-subunit, N-terminal domain;Proteasome subunit alpha2;Proteasome alpha-type subunit;Proteasome, subunit alpha/beta;	chloroplast	7299630	431	O	[O] Posttranslational modification, protein turnover, chaperones;
c57505_g1	930675558 gb|KPJ15816.1| Tropomyosin-1 [Papilio machaon]	Down	1.119	0.906	1.129	0.905	1.2413	0.000528462	0.805605	0.000528462
c58845_g1	1008442544 ref|XP_970128.4| PREDICTED: farnesol dehydrogenase [Tribolium castaneum] gi|270008934|gb|EFA05382.1| Dehydrogenase/reductase SDR family protein 7-like [Tribolium castaneum]	Up	0.789	1.167	0.849	1.121	0.715909	0.0132605	1.39683	0.0132605										K15890	map00900;map00981;	Terpenoid backbone biosynthesis;Insect hormone biosynthesis;	IPR002347;IPR016040;	Short-chain dehydrogenase/reductase SDR;NAD(P)-binding domain;	cytosol	7295621	180	Q	[Q] Secondary metabolites biosynthesis, transport and catabolism;
c59045_g1	933571121 gb|ALG76024.1| ribosomal protein S15e [Stegobium paniceum]	Down	1.143	0.887	1.109	0.911	1.2525	0.00829858	0.798401	0.00829858	GO:0044249;GO:0034641;GO:0006807;GO:0034645;GO:1901576;GO:0044260;GO:0043043;GO:0071704;GO:0010467;GO:0044267;GO:0009987;GO:0009058;GO:0009059;GO:0008150;GO:0008152;GO:1901564;GO:0043604;GO:0044238;GO:0044271;GO:0043603;GO:1901566;GO:0019538;GO:0044237;GO:0043170;GO:0006518;GO:0006412;	cellular biosynthetic process;cellular nitrogen compound metabolic process;nitrogen compound metabolic process;cellular macromolecule biosynthetic process;organic substance biosynthetic process;cellular macromolecule metabolic process;peptide biosynthetic process;organic substance metabolic process;gene expression;cellular protein metabolic process;cellular process;biosynthetic process;macromolec…	4;4;3;5;4;4;6;3;5;5;2;3;5;1;2;4;6;3;5;5;5;4;3;4;5;6;	GO:0015935;GO:1990904;GO:0043232;GO:0005623;GO:0030529;GO:0043226;GO:0005737;GO:0032991;GO:0005622;GO:0044446;GO:0044391;GO:0005840;GO:0044464;GO:0043229;GO:0005575;GO:0044444;GO:0043228;GO:0044424;GO:0044422;	small ribosomal subunit;ribonucleoprotein complex;intracellular non-membrane-bounded organelle;cell;intracellular ribonucleoprotein complex;organelle;cytoplasm;macromolecular complex;intracellular;intracellular organelle part;ribosomal subunit;ribosome;cell part;intracellular organelle;cellular_component;cytoplasmic part;non-membrane-bounded organelle;intracellular part;organelle part;	5;3;4;2;4;2;4;2;3;3;4;5;2;3;1;4;3;3;2;	GO:1901363;GO:0003674;GO:0005198;GO:0003735;GO:0003676;GO:0003723;GO:0097159;GO:0005488;	heterocyclic compound binding;molecular_function;structural molecule activity;structural constituent of ribosome;nucleic acid binding;RNA binding;organic cyclic compound binding;binding;	3;1;2;3;4;5;3;2;	K02958	map03010;	Ribosome;	IPR023575;IPR002222;IPR020934;	Ribosomal protein S19, superfamily;Ribosomal protein S19/S15;Ribosomal protein S19 conserved site;	cytosol	Hs4506687	132	J	[J] Translation, ribosomal structure and biogenesis;
c59055_g2	668455884 gb|KFB44110.1| 26S protease regulatory subunit 6a [Anopheles sinensis]	Down	1.147	0.885	1.14	0.888	1.2899	0.000219462	0.775251	0.000219462	GO:0043170;GO:1901575;GO:0071704;GO:0008150;GO:0030163;GO:0008152;GO:0009056;GO:0009057;GO:0044238;GO:0019538;	macromolecule metabolic process;organic substance catabolic process;organic substance metabolic process;biological_process;protein catabolic process;metabolic process;catabolic process;macromolecule catabolic process;primary metabolic process;protein metabolic process;	4;4;3;1;5;2;3;5;3;4;	GO:0035770;GO:0022624;GO:0044464;GO:0043229;GO:0043228;GO:0036464;GO:0043227;GO:0043226;GO:0005737;GO:0005634;GO:0030529;GO:0048471;GO:0000932;GO:0000502;GO:0043234;GO:0032991;GO:0043231;GO:0043232;GO:1990904;GO:0005623;GO:0005622;GO:0005575;GO:0044444;GO:0044424;	ribonucleoprotein granule;proteasome accessory complex;cell part;intracellular organelle;non-membrane-bounded organelle;cytoplasmic ribonucleoprotein granule;membrane-bounded organelle;organelle;cytoplasm;nucleus;intracellular ribonucleoprotein complex;perinuclear region of cytoplasm;cytoplasmic mRNA processing body;proteasome complex;protein complex;macromolecular complex;intracellular membrane-…	5;4;2;3;3;5;3;2;4;5;4;5;6;4;3;2;4;4;3;2;3;1;4;3;	GO:0035639;GO:1901363;GO:0003674;GO:1901265;GO:0001882;GO:0043167;GO:0032555;GO:0001883;GO:0032549;GO:0017076;GO:0005524;GO:0016787;GO:0000166;GO:0036094;GO:0003824;GO:0030554;GO:0097159;GO:0097367;GO:0032550;GO:0032559;GO:0043168;GO:0032553;GO:0005488;	purine ribonucleoside triphosphate binding;heterocyclic compound binding;molecular_function;nucleoside phosphate binding;nucleoside binding;ion binding;purine ribonucleotide binding;purine nucleoside binding;ribonucleoside binding;purine nucleotide binding;ATP binding;hydrolase activity;nucleotide binding;small molecule binding;catalytic activity;adenyl nucleotide binding;organic cyclic compound …	5;3;1;4;4;3;5;5;5;5;6;3;4;3;2;6;3;3;6;6;4;4;2;				IPR003959;IPR003960;IPR035254;IPR027417;	ATPase, AAA-type, core;ATPase, AAA-type, conserved site;26S Proteasome regulatory subunit 6A;P-loop containing nucleoside triphosphate hydrolase;	chloroplast	7301041	246	O	[O] Posttranslational modification, protein turnover, chaperones;
c59162_g1	939679834 ref|XP_014285244.1| PREDICTED: transcriptional repressor p66-beta [Halyomorpha halys]	Down	1.114	0.909	1.126	0.9	1.23825	0.00120904	0.807589	0.00120904	GO:0080090;GO:0019222;GO:1901362;GO:1901360;GO:0006306;GO:0006305;GO:0006304;GO:0010605;GO:0048519;GO:0060255;GO:2001141;GO:0046483;GO:0019438;GO:0009892;GO:0009890;GO:0006807;GO:0097659;GO:1901576;GO:0044260;GO:0065007;GO:0006366;GO:0032259;GO:0018130;GO:0009889;GO:0050794;GO:0043412;GO:0044728;GO:0008150;GO:0008152;GO:0016070;GO:0044271;GO:0006355;GO:0006357;GO:0006351;GO:0043414;GO:0010558;GO:…	regulation of primary metabolic process;regulation of metabolic process;organic cyclic compound biosynthetic process;organic cyclic compound metabolic process;DNA methylation;DNA alkylation;DNA modification;negative regulation of macromolecule metabolic process;negative regulation of biological process;regulation of macromolecule metabolic process;regulation of RNA biosynthetic process;heterocycl…	4;3;5;4;5;7;6;4;2;4;6;4;5;3;4;3;7;4;4;2;7;3;5;4;3;5;7;1;2;5;5;6;7;6;4;5;6;4;4;5;4;7;2;4;7;7;6;5;5;5;4;5;5;4;4;5;6;6;2;3;5;5;5;5;5;6;3;5;4;4;3;3;5;5;3;	GO:0031974;GO:0031981;GO:1902494;GO:0090545;GO:0043234;GO:0043231;GO:0043233;GO:0044428;GO:0044424;GO:0044422;GO:0043229;GO:0005622;GO:0043227;GO:0043226;GO:0016607;GO:0016604;GO:0005654;GO:0090568;GO:0044446;GO:0070603;GO:0005634;GO:0044451;GO:0000118;GO:0044464;GO:0005623;GO:0017053;GO:0032991;GO:0016581;GO:0005575;GO:0070013;	membrane-enclosed lumen;nuclear lumen;catalytic complex;CHD-type complex;protein complex;intracellular membrane-bounded organelle;organelle lumen;nuclear part;intracellular part;organelle part;intracellular organelle;intracellular;membrane-bounded organelle;organelle;nuclear speck;nuclear body;nucleoplasm;nuclear transcriptional repressor complex;intracellular organelle part;SWI/SNF superfamily-t…	2;5;4;5;3;4;3;4;3;2;3;3;3;2;7;6;5;5;3;4;5;5;5;2;2;4;2;6;1;4;	GO:0043169;GO:0001071;GO:1901363;GO:0060090;GO:0046914;GO:0008270;GO:0003674;GO:0005488;GO:0003676;GO:0003677;GO:0043565;GO:0030674;GO:0097159;GO:0043167;GO:0046872;GO:0005515;GO:0003700;	cation binding;nucleic acid binding transcription factor activity;heterocyclic compound binding;binding, bridging;transition metal ion binding;zinc ion binding;molecular_function;binding;nucleic acid binding;DNA binding;sequence-specific DNA binding;protein binding, bridging;organic cyclic compound binding;ion binding;metal ion binding;protein binding;transcription factor activity, sequence-speci…	4;2;3;3;6;7;1;2;4;5;6;4;3;3;5;3;3;				IPR032346;	Transcriptional repressor p66, coiled-coil MBD2-interaction domain;	chloroplast	7294806	87.4	S	[S] Function unknown;
c59549_g1	662202742 ref|XP_008474678.1| PREDICTED: 60S ribosomal protein L37a [Diaphorina citri]	Up	0.765	1.186	0.658	1.273	0.578691	0.0172618	1.72804	0.0172618	GO:1901566;GO:0043933;GO:1903047;GO:1901564;GO:0044249;GO:0008150;GO:0034645;GO:0007059;GO:0000022;GO:0044699;GO:0043043;GO:0044271;GO:0071822;GO:0071704;GO:0000819;GO:0043603;GO:0000280;GO:1902589;GO:0016043;GO:0010467;GO:0043604;GO:0071840;GO:0044267;GO:0043170;GO:0000278;GO:0007067;GO:1901576;GO:0009987;GO:0044260;GO:0009058;GO:0007051;GO:0007052;GO:0000070;GO:0044763;GO:0008152;GO:0007010;GO:…	organonitrogen compound biosynthetic process;macromolecular complex subunit organization;mitotic cell cycle process;organonitrogen compound metabolic process;cellular biosynthetic process;biological_process;cellular macromolecule biosynthetic process;chromosome segregation;mitotic spindle elongation;single-organism process;peptide biosynthetic process;cellular nitrogen compound biosynthetic proce…	5;4;5;4;4;1;5;4;6;2;6;5;5;3;5;5;6;4;3;5;6;2;5;4;5;5;4;2;4;3;5;6;6;3;2;5;5;5;5;5;4;3;4;4;4;4;5;4;3;5;5;3;6;	GO:0044464;GO:0043229;GO:0043228;GO:0043226;GO:0005737;GO:0030529;GO:0032991;GO:0005840;GO:0043232;GO:1990904;GO:0005623;GO:0005622;GO:0005575;GO:0044444;GO:0044424;	cell part;intracellular organelle;non-membrane-bounded organelle;organelle;cytoplasm;intracellular ribonucleoprotein complex;macromolecular complex;ribosome;intracellular non-membrane-bounded organelle;ribonucleoprotein complex;cell;intracellular;cellular_component;cytoplasmic part;intracellular part;	2;3;3;2;4;4;2;5;4;3;2;3;1;4;3;	GO:0003674;GO:0005198;GO:0043169;GO:0003735;GO:0043167;GO:0046872;GO:0005488;	molecular_function;structural molecule activity;cation binding;structural constituent of ribosome;ion binding;metal ion binding;binding;	1;2;4;3;3;5;2;	K02921	map03010;	Ribosome;	IPR011332;IPR002674;IPR011331;	Zinc-binding ribosomal protein;Ribosomal protein L37ae;Ribosomal protein L37ae/L37e;	chloroplast	7296944	161	J	[J] Translation, ribosomal structure and biogenesis;
c61112_g2	646692121 gb|KDR07319.1| Oxysterol-binding protein 1 [Zootermopsis nevadensis]	Down	1.084	0.934	1.124	0.902	1.20261	0.0184389	0.831522	0.0184389	GO:0044419;GO:0048518;GO:0033036;GO:0044148;GO:0010876;GO:0051704;GO:0015918;GO:0015850;GO:0065007;GO:0006810;GO:0043902;GO:0043903;GO:0043900;GO:0008150;GO:0044144;GO:0044126;GO:0044128;GO:0006869;GO:0044110;GO:0044116;GO:0044117;GO:0044699;GO:0051234;GO:0045927;GO:0040007;GO:0040008;GO:0050789;GO:0071702;GO:0044765;GO:0051179;GO:1902578;GO:0044403;	interspecies interaction between organisms;positive regulation of biological process;macromolecule localization;positive regulation of growth of symbiont involved in interaction with host;lipid localization;multi-organism process;sterol transport;organic hydroxy compound transport;biological regulation;transport;positive regulation of multi-organism process;regulation of symbiosis, encompassing m…	3;2;3;4;4;2;6;5;2;4;3;4;3;1;4;4;5;5;3;4;5;2;3;3;2;3;2;5;4;2;3;4;	GO:0005783;GO:0031974;GO:0005789;GO:0030054;GO:0031981;GO:0016020;GO:0005794;GO:0098588;GO:0043231;GO:0043232;GO:0043233;GO:0005829;GO:0044428;GO:0044424;GO:0044425;GO:0044422;GO:0043229;GO:0043228;GO:0043227;GO:0043226;GO:0005654;GO:0044432;GO:0044431;GO:0048471;GO:0005737;GO:0012505;GO:0000139;GO:0044446;GO:0044444;GO:0042175;GO:0031090;GO:0005730;GO:0005634;GO:0044464;GO:0005623;GO:0005622;GO:…	endoplasmic reticulum;membrane-enclosed lumen;endoplasmic reticulum membrane;cell junction;nuclear lumen;membrane;Golgi apparatus;bounding membrane of organelle;intracellular membrane-bounded organelle;intracellular non-membrane-bounded organelle;organelle lumen;cytosol;nuclear part;intracellular part;membrane part;organelle part;intracellular organelle;non-membrane-bounded organelle;membrane-bou…	4;2;3;2;5;2;4;4;4;4;3;5;4;3;2;2;3;3;3;2;5;4;4;5;4;3;5;3;4;3;3;5;5;2;2;3;1;4;	GO:0005319;GO:0032934;GO:0019904;GO:0005496;GO:0015248;GO:0003674;GO:0005488;GO:1901981;GO:0022892;GO:0035091;GO:0097159;GO:0005543;GO:0070273;GO:0008142;GO:0043168;GO:0043167;GO:0005215;GO:0008289;GO:0043178;GO:0005515;GO:0036094;	lipid transporter activity;sterol binding;protein domain specific binding;steroid binding;sterol transporter activity;molecular_function;binding;phosphatidylinositol phosphate binding;substrate-specific transporter activity;phosphatidylinositol binding;organic cyclic compound binding;phospholipid binding;phosphatidylinositol-4-phosphate binding;oxysterol binding;anion binding;ion binding;transpor…	4;5;4;4;5;1;2;6;3;5;3;4;7;6;4;3;2;3;4;3;3;	K20456			IPR000648;IPR001849;IPR011993;	Oxysterol-binding protein;Pleckstrin homology domain;PH domain-like;	nucleus	7301240	832	I	[I] Lipid transport and metabolism;
c62253_g1	939671095 ref|XP_014282239.1| PREDICTED: thioredoxin-related transmembrane protein 1-like isoform X1 [Halyomorpha halys]	Up	0.882	1.094	0.914	1.069	0.830328	0.0120227	1.20434	0.0120227	GO:0006457;GO:0042592;GO:0051716;GO:0050789;GO:0065007;GO:0065008;GO:0044763;GO:0019725;GO:0009987;GO:0050794;GO:0006950;GO:0008150;GO:0045454;GO:0044699;GO:0050896;GO:0033554;GO:0034976;	protein folding;homeostatic process;cellular response to stimulus;regulation of biological process;biological regulation;regulation of biological quality;single-organism cellular process;cellular homeostasis;cellular process;regulation of cellular process;response to stress;biological_process;cell redox homeostasis;single-organism process;response to stimulus;cellular response to stress;response …	3;4;3;2;2;3;3;4;2;3;3;1;4;2;2;4;5;	GO:0005783;GO:0031974;GO:0005789;GO:0042175;GO:0043229;GO:0043228;GO:0043227;GO:0043226;GO:0031224;GO:0005737;GO:0005575;GO:0031090;GO:0031981;GO:0005730;GO:0005634;GO:0016020;GO:0044432;GO:0098588;GO:0012505;GO:0043231;GO:0043232;GO:0043233;GO:0044464;GO:0005623;GO:0005622;GO:0044446;GO:0070013;GO:0044444;GO:0044428;GO:0044424;GO:0044425;GO:0016021;GO:0044422;	endoplasmic reticulum;membrane-enclosed lumen;endoplasmic reticulum membrane;nuclear outer membrane-endoplasmic reticulum membrane network;intracellular organelle;non-membrane-bounded organelle;membrane-bounded organelle;organelle;intrinsic component of membrane;cytoplasm;cellular_component;organelle membrane;nuclear lumen;nucleolus;nucleus;membrane;endoplasmic reticulum part;bounding membrane of…	4;2;3;3;3;3;3;2;3;4;1;3;5;5;5;2;4;4;3;4;4;3;2;2;3;3;4;4;4;3;2;4;2;	GO:0016491;GO:0003674;GO:0016864;GO:0016860;GO:0003756;GO:0016667;GO:0003824;GO:0016853;GO:0015036;	oxidoreductase activity;molecular_function;intramolecular oxidoreductase activity, transposing S-S bonds;intramolecular oxidoreductase activity;protein disulfide isomerase activity;oxidoreductase activity, acting on a sulfur group of donors;catalytic activity;isomerase activity;disulfide oxidoreductase activity;	3;1;5;4;6;4;2;3;5;				IPR017937;IPR013766;IPR012336;	Thioredoxin, conserved site;Thioredoxin domain;Thioredoxin-like fold;	Golgi apparatus	7291650	256	OC	[O] Posttranslational modification, protein turnover, chaperones;[C] Energy production and conversion;
c62508_g1	996369795 gb|AMK06496.1| histone 2A, partial [Odontomantis pulchra]	Down	1.188	0.852	1.181	0.856	1.387	0.000148735	0.720979	0.000148735				GO:0000786;GO:0043232;GO:0044815;GO:0043229;GO:0043228;GO:0043227;GO:0043226;GO:0005575;GO:0005634;GO:0005694;GO:0043234;GO:0032991;GO:0043231;GO:0032993;GO:0044464;GO:0005623;GO:0005622;GO:0044446;GO:0044424;GO:0000785;GO:0044427;GO:0044422;	nucleosome;intracellular non-membrane-bounded organelle;DNA packaging complex;intracellular organelle;non-membrane-bounded organelle;membrane-bounded organelle;organelle;cellular_component;nucleus;chromosome;protein complex;macromolecular complex;intracellular membrane-bounded organelle;protein-DNA complex;cell part;cell;intracellular;intracellular organelle part;intracellular part;chromatin;chro…	4;4;4;3;3;3;2;1;5;5;3;2;4;3;2;2;3;3;3;3;4;2;	GO:0003674;GO:0005488;GO:0003676;GO:0003677;GO:1901363;GO:0097159;	molecular_function;binding;nucleic acid binding;DNA binding;heterocyclic compound binding;organic cyclic compound binding;	1;2;4;5;3;3;	K11251	map05034;map05322;	Alcoholism;Systemic lupus erythematosus;	IPR002119;IPR007125;IPR009072;	Histone H2A;Histone H2A/H2B/H3;Histone-fold;	nucleus	Hs10800144	106	B	[B] Chromatin structure and dynamics;
c62508_g2	969460511 ref|XP_015045248.1| uncharacterized protein Dyak_GE28241, partial [Drosophila yakuba] gi|948561363|gb|KRK05148.1| uncharacterized protein Dyak_GE28241, partial [Drosophila yakuba]	Down	1.167	0.869	1.16	0.873	1.33582	0.000189879	0.748603	0.000189879				GO:0000786;GO:0043232;GO:0044815;GO:0043229;GO:0043228;GO:0043227;GO:0043226;GO:0005575;GO:0005634;GO:0005694;GO:0043234;GO:0032991;GO:0043231;GO:0032993;GO:0044464;GO:0005623;GO:0005622;GO:0044446;GO:0044424;GO:0000785;GO:0044427;GO:0044422;	nucleosome;intracellular non-membrane-bounded organelle;DNA packaging complex;intracellular organelle;non-membrane-bounded organelle;membrane-bounded organelle;organelle;cellular_component;nucleus;chromosome;protein complex;macromolecular complex;intracellular membrane-bounded organelle;protein-DNA complex;cell part;cell;intracellular;intracellular organelle part;intracellular part;chromatin;chro…	4;4;4;3;3;3;2;1;5;5;3;2;4;3;2;2;3;3;3;3;4;2;	GO:0003674;GO:0005488;GO:0003676;GO:0003677;GO:1901363;GO:0097159;	molecular_function;binding;nucleic acid binding;DNA binding;heterocyclic compound binding;organic cyclic compound binding;	1;2;4;5;3;3;	K11251	map05034;map05322;	Alcoholism;Systemic lupus erythematosus;	IPR002119;IPR032454;IPR009072;	Histone H2A;Histone H2A, C-terminal domain;Histone-fold;	mitochondria	Hs18545931	103	B	[B] Chromatin structure and dynamics;
c63208_g1	149689098 gb|ABR27889.1| 40S ribosomal protein S29 [Triatoma infestans]	Up	0.735	1.209	0.791	1.167	0.642256	0.00671378	1.55701	0.00671378	GO:1901566;GO:1901564;GO:0044249;GO:0034645;GO:0044260;GO:0043043;GO:0071704;GO:0010467;GO:0044267;GO:0043170;GO:1901576;GO:0009987;GO:0009058;GO:0009059;GO:0008150;GO:0008152;GO:0044271;GO:0006518;GO:0043604;GO:0044238;GO:0019538;GO:0034641;GO:0006807;GO:0043603;GO:0044237;GO:0006412;	organonitrogen compound biosynthetic process;organonitrogen compound metabolic process;cellular biosynthetic process;cellular macromolecule biosynthetic process;cellular macromolecule metabolic process;peptide biosynthetic process;organic substance metabolic process;gene expression;cellular protein metabolic process;macromolecule metabolic process;organic substance biosynthetic process;cellular p…	5;4;4;5;4;6;3;5;5;4;4;2;3;5;1;2;5;5;6;3;4;4;3;5;3;6;	GO:0044464;GO:0043229;GO:0043228;GO:0043226;GO:0005737;GO:0030529;GO:0032991;GO:0005840;GO:0043232;GO:1990904;GO:0005623;GO:0005622;GO:0005575;GO:0044444;GO:0044424;	cell part;intracellular organelle;non-membrane-bounded organelle;organelle;cytoplasm;intracellular ribonucleoprotein complex;macromolecular complex;ribosome;intracellular non-membrane-bounded organelle;ribonucleoprotein complex;cell;intracellular;cellular_component;cytoplasmic part;intracellular part;	2;3;3;2;4;4;2;5;4;3;2;3;1;4;3;	GO:0003674;GO:0005488;GO:0043167;GO:0043169;GO:0005198;GO:0003735;GO:0046872;	molecular_function;binding;ion binding;cation binding;structural molecule activity;structural constituent of ribosome;metal ion binding;	1;2;3;4;2;3;5;	K02980	map03010;	Ribosome;	IPR001209;IPR018271;	Ribosomal protein S14;Ribosomal protein S14, conserved site;	nucleus	7299254	100	J	[J] Translation, ribosomal structure and biogenesis;
c63899_g1	939683671 ref|XP_014286480.1| PREDICTED: cuticle protein 19-like [Halyomorpha halys]	Up	0.836	1.13	0.837	1.13	0.740265	2.9e-06	1.35087	2.9e-06							GO:0003674;GO:0042302;GO:0005198;	molecular_function;structural constituent of cuticle;structural molecule activity;	1;3;2;				IPR031311;IPR000618;	Chitin-binding type R&R consensus;Insect cuticle protein;	extracellular
c64235_g1	189241276 ref|XP_974567.2| PREDICTED: guanine nucleotide-binding protein-like 3 homolog [Tribolium castaneum] gi|270014031|gb|EFA10479.1| Guanine nucleotide-binding protein-like 3 homolog [Tribolium castaneum]	Down	1.087	0.931	1.118	0.889	1.21154	0.0178923	0.825397	0.0178923	GO:0048589;GO:0048583;GO:0007165;GO:0035264;GO:0007167;GO:0007169;GO:0071840;GO:0065003;GO:0051716;GO:0009966;GO:0048518;GO:0042127;GO:0071496;GO:0031668;GO:0042221;GO:0043434;GO:0010033;GO:0044700;GO:0031669;GO:0044707;GO:0010243;GO:0033554;GO:1900076;GO:0022607;GO:0007166;GO:0031667;GO:0007067;GO:0050789;GO:0042254;GO:0016043;GO:0051225;GO:0065007;GO:0007049;GO:0042273;GO:0050793;GO:0050794;GO:…	developmental growth;regulation of response to stimulus;signal transduction;multicellular organism growth;enzyme linked receptor protein signaling pathway;transmembrane receptor protein tyrosine kinase signaling pathway;cellular component organization or biogenesis;macromolecular complex assembly;cellular response to stimulus;regulation of signal transduction;positive regulation of biological pro…	3;3;4;4;6;7;2;5;3;4;2;4;4;4;3;5;4;3;5;3;4;4;4;4;5;5;5;2;5;3;6;2;4;5;3;3;6;1;3;5;2;5;3;4;4;5;4;2;4;3;4;2;3;6;3;6;4;6;4;4;8;2;3;2;5;3;4;5;4;2;4;3;4;5;6;4;4;7;6;2;5;5;5;3;5;5;5;5;3;3;4;5;4;5;4;5;4;4;4;3;5;6;3;	GO:0031974;GO:0031981;GO:0043231;GO:0043233;GO:0044428;GO:0044424;GO:0044422;GO:0043232;GO:0043229;GO:0043228;GO:0043227;GO:0044446;GO:0005634;GO:0005730;GO:0044452;GO:0044464;GO:0005623;GO:0005622;GO:0043226;GO:0001652;GO:0005575;GO:0070013;	membrane-enclosed lumen;nuclear lumen;intracellular membrane-bounded organelle;organelle lumen;nuclear part;intracellular part;organelle part;intracellular non-membrane-bounded organelle;intracellular organelle;non-membrane-bounded organelle;membrane-bounded organelle;intracellular organelle part;nucleus;nucleolus;nucleolar part;cell part;cell;intracellular;organelle;granular component;cellular_c…	2;5;4;3;4;3;2;4;3;3;3;3;5;5;5;2;2;3;2;6;1;4;	GO:1901363;GO:0000166;GO:0003924;GO:0016818;GO:0097367;GO:0016817;GO:0016787;GO:0003674;GO:0005488;GO:0016887;GO:1901265;GO:0032549;GO:0017076;GO:0005525;GO:0003824;GO:0036094;GO:0097159;GO:0016462;GO:0032555;GO:0032553;GO:0035639;GO:0043167;GO:0032561;GO:0032550;GO:0001883;GO:0001882;GO:0019001;GO:0017111;GO:0043168;	heterocyclic compound binding;nucleotide binding;GTPase activity;hydrolase activity, acting on acid anhydrides, in phosphorus-containing anhydrides;carbohydrate derivative binding;hydrolase activity, acting on acid anhydrides;hydrolase activity;molecular_function;binding;ATPase activity;nucleoside phosphate binding;ribonucleoside binding;purine nucleotide binding;GTP binding;catalytic activity;sm…	3;4;8;5;3;4;3;1;2;8;4;5;5;6;2;3;3;6;5;4;5;3;6;6;5;4;6;7;4;	K14538	map03008;	Ribosome biogenesis in eukaryotes;	IPR014813;IPR006073;IPR030378;IPR023179;IPR027417;	Guanine nucleotide-binding protein-like 3, N-terminal domain;GTP binding domain;Circularly permuted (CP)-type guanine nucleotide-binding (G) domain;GTP-binding protein, orthogonal bundle domain;P-loop containing nucleoside triphosphate hydrolase;	chloroplast	7300220	476	R	[R] General function prediction only;
c64305_g1	646717002 gb|KDR20013.1| Gamma-glutamyl hydrolase [Zootermopsis nevadensis]	Up	0.877	1.097	0.867	1.106	0.791648	0.000858013	1.26319	0.000858013	GO:0019752;GO:0006807;GO:0044237;GO:0009064;GO:0044699;GO:0044710;GO:0006520;GO:0006541;GO:0071704;GO:0006508;GO:1901605;GO:0009987;GO:0008150;GO:0008152;GO:0043436;GO:0044238;GO:1901564;GO:0006082;GO:0019538;GO:0043170;GO:0044763;GO:0044281;	carboxylic acid metabolic process;nitrogen compound metabolic process;cellular metabolic process;glutamine family amino acid metabolic process;single-organism process;single-organism metabolic process;cellular amino acid metabolic process;glutamine metabolic process;organic substance metabolic process;proteolysis;alpha-amino acid metabolic process;cellular process;biological_process;metabolic pro…	6;3;3;6;2;3;4;7;3;5;5;2;1;2;5;3;4;4;4;4;3;4;	GO:0071944;GO:0005615;GO:0005618;GO:0030312;GO:0044464;GO:0005623;GO:0005575;GO:0005576;GO:0044421;	cell periphery;extracellular space;cell wall;external encapsulating structure;cell part;cell;cellular_component;extracellular region;extracellular region part;	3;3;4;3;2;2;1;2;2;	GO:0034722;GO:0008238;GO:0003674;GO:0008233;GO:0070011;GO:0016787;GO:0008242;GO:0003824;	gamma-glutamyl-peptidase activity;exopeptidase activity;molecular_function;peptidase activity;peptidase activity, acting on L-amino acid peptides;hydrolase activity;omega peptidase activity;catalytic activity;	8;6;1;4;5;3;7;2;	K01307	map00790;	Folate biosynthesis;	IPR015527;IPR011697;IPR029062;	Peptidase C26, gamma-glutamyl hydrolase;Peptidase C26;Class I glutamine amidotransferase-like;	cytosol	7294169	174	H	[H] Coenzyme transport and metabolism;
c64380_g1	972988130 gb|ALX00032.1| peptidyl-prolyl cis-trans isomerase 5 [Melanoplus sanguinipes]	Up	0.901	1.078	0.885	1.092	0.823041	0.0030513	1.21501	0.0030513	GO:0048589;GO:0001501;GO:0035264;GO:0018193;GO:0044419;GO:0019058;GO:0051817;GO:0048518;GO:0044794;GO:0051702;GO:0051704;GO:0044707;GO:0019538;GO:0044788;GO:0006457;GO:0050821;GO:0043170;GO:0050789;GO:0044267;GO:0044260;GO:0018208;GO:0065007;GO:0065008;GO:0050793;GO:0050792;GO:0050794;GO:0043902;GO:0043903;GO:0043900;GO:0036211;GO:0008150;GO:0051239;GO:0061077;GO:0031647;GO:0043412;GO:0048639;GO:…	developmental growth;skeletal system development;multicellular organism growth;peptidyl-amino acid modification;interspecies interaction between organisms;viral life cycle;modification of morphology or physiology of other organism involved in symbiotic interaction;positive regulation of biological process;positive regulation by host of viral process;interaction with symbiont;multi-organism proces…	3;5;4;7;3;5;4;2;5;4;2;3;4;6;3;5;4;2;5;4;8;2;3;3;4;3;3;4;3;5;1;3;4;4;5;4;4;2;2;9;5;5;3;6;5;4;2;6;2;5;2;6;3;6;4;3;4;4;2;3;3;6;3;3;4;3;4;4;3;3;4;4;3;3;	GO:0005783;GO:0048770;GO:0031974;GO:0030054;GO:0030055;GO:0031982;GO:0016023;GO:0016020;GO:0031988;GO:0005788;GO:0043234;GO:0043230;GO:0043231;GO:0043233;GO:0044424;GO:0044421;GO:0044422;GO:0043229;GO:0034663;GO:0043227;GO:0044432;GO:0048471;GO:0070161;GO:0097708;GO:0044446;GO:0044444;GO:0005634;GO:0012505;GO:0005924;GO:0005737;GO:0031410;GO:0042470;GO:0005912;GO:0044464;GO:0005623;GO:0005622;GO:…	endoplasmic reticulum;pigment granule;membrane-enclosed lumen;cell junction;cell-substrate junction;vesicle;cytoplasmic, membrane-bounded vesicle;membrane;membrane-bounded vesicle;endoplasmic reticulum lumen;protein complex;extracellular organelle;intracellular membrane-bounded organelle;organelle lumen;intracellular part;extracellular region part;organelle part;intracellular organelle;endoplasmi…	4;6;2;2;3;4;5;2;5;5;3;3;4;3;3;2;2;3;4;3;4;5;3;4;3;4;5;3;4;4;5;7;4;2;2;3;5;2;3;4;2;1;4;2;	GO:1901363;GO:0044877;GO:0003674;GO:0005488;GO:0003676;GO:0042277;GO:0003824;GO:0097159;GO:0003755;GO:0032403;GO:0033218;GO:0044822;GO:0016853;GO:0003723;GO:0005515;GO:0016859;	heterocyclic compound binding;macromolecular complex binding;molecular_function;binding;nucleic acid binding;peptide binding;catalytic activity;organic cyclic compound binding;peptidyl-prolyl cis-trans isomerase activity;protein complex binding;amide binding;poly(A) RNA binding;isomerase activity;RNA binding;protein binding;cis-trans isomerase activity;	3;3;1;2;4;4;2;3;5;4;3;6;3;5;3;4;	K03768			IPR002130;IPR024936;IPR020892;IPR029000;	Cyclophilin-type peptidyl-prolyl cis-trans isomerase domain;Cyclophilin-type peptidyl-prolyl cis-trans isomerase;Cyclophilin-type peptidyl-prolyl cis-trans isomerase, conserved site;Cyclophilin-like domain;	extracellular	7291447	290	O	[O] Posttranslational modification, protein turnover, chaperones;
c65135_g1	972192558 ref|XP_015178045.1| PREDICTED: SUMO-conjugating enzyme UBC9-B [Polistes dominula] gi|972192560|ref|XP_015178047.1| PREDICTED: SUMO-conjugating enzyme UBC9-B [Polistes dominula]	Up	0.855	1.115	0.894	1.085	0.795	0.0116942	1.25786	0.0116942	GO:0070647;GO:1903047;GO:0016043;GO:0071840;GO:0007067;GO:0043170;GO:0051301;GO:0044267;GO:0044260;GO:0071704;GO:0000280;GO:0032446;GO:0044699;GO:0000278;GO:0009987;GO:0006464;GO:0043412;GO:0036211;GO:0008150;GO:0008152;GO:0007059;GO:0016925;GO:0018193;GO:0006996;GO:0044238;GO:0007049;GO:0018205;GO:0022402;GO:0019538;GO:1902589;GO:0048285;GO:0044763;GO:0044237;	protein modification by small protein conjugation or removal;mitotic cell cycle process;cellular component organization;cellular component organization or biogenesis;mitotic nuclear division;macromolecule metabolic process;cell division;cellular protein metabolic process;cellular macromolecule metabolic process;organic substance metabolic process;nuclear division;protein modification by small pro…	7;5;3;2;5;4;4;5;4;3;6;8;2;5;2;6;5;5;1;2;4;9;7;4;3;4;8;4;4;4;5;3;3;	GO:0043229;GO:0043227;GO:0043226;GO:0005737;GO:0005634;GO:0043231;GO:0044464;GO:0005623;GO:0005622;GO:0005575;GO:0044424;	intracellular organelle;membrane-bounded organelle;organelle;cytoplasm;nucleus;intracellular membrane-bounded organelle;cell part;cell;intracellular;cellular_component;intracellular part;	3;3;2;4;5;4;2;2;3;1;3;	GO:0035639;GO:1901363;GO:0003674;GO:0001883;GO:0001882;GO:0097367;GO:1901265;GO:0019789;GO:0043167;GO:0032555;GO:0016740;GO:0032549;GO:0017076;GO:0005524;GO:0019787;GO:0000166;GO:0036094;GO:0003824;GO:0016874;GO:0030554;GO:0097159;GO:0032550;GO:0032559;GO:0043168;GO:0032553;GO:0005488;	purine ribonucleoside triphosphate binding;heterocyclic compound binding;molecular_function;purine nucleoside binding;nucleoside binding;carbohydrate derivative binding;nucleoside phosphate binding;SUMO transferase activity;ion binding;purine ribonucleotide binding;transferase activity;ribonucleoside binding;purine nucleotide binding;ATP binding;ubiquitin-like protein transferase activity;nucleot…	5;3;1;5;4;3;4;5;3;5;3;5;5;6;4;4;3;2;3;6;3;6;6;4;4;2;	K10577	map03013;map04064;map04120;map05206;	RNA transport;NF-kappa B signaling pathway;Ubiquitin mediated proteolysis;MicroRNAs in cancer;	IPR000608;IPR023313;IPR016135;IPR027230;	Ubiquitin-conjugating enzyme E2;Ubiquitin-conjugating enzyme, active site;Ubiquitin-conjugating enzyme/RWD-like;SUMO-conjugating enzyme Ubc9;	nucleus	7296195	310	O	[O] Posttranslational modification, protein turnover, chaperones;
c65153_g1	646714835 gb|KDR18668.1| MAK10-like protein [Zootermopsis nevadensis]	Down	1.124	0.903	1.188	0.85	1.31888	0.0213909	0.758218	0.0213909	GO:0008219;GO:0010941;GO:0042981;GO:0050789;GO:0044699;GO:0043067;GO:0043066;GO:0065007;GO:0048519;GO:0043069;GO:0006915;GO:0008283;GO:0060548;GO:0009987;GO:0050794;GO:0012501;GO:0044763;GO:0033002;GO:0048659;GO:0008150;GO:0048523;	cell death;regulation of cell death;regulation of apoptotic process;regulation of biological process;single-organism process;regulation of programmed cell death;negative regulation of apoptotic process;biological regulation;negative regulation of biological process;negative regulation of programmed cell death;apoptotic process;cell proliferation;negative regulation of cell death;cellular process;…	4;4;6;2;2;5;6;2;2;5;6;3;4;2;3;5;3;4;5;1;3;	GO:0031248;GO:0044444;GO:0005737;GO:0031414;GO:0031417;GO:1902493;GO:1902494;GO:1990234;GO:0043234;GO:0032991;GO:0044464;GO:0005623;GO:0005622;GO:0005575;GO:0044424;	protein acetyltransferase complex;cytoplasmic part;cytoplasm;N-terminal protein acetyltransferase complex;NatC complex;acetyltransferase complex;catalytic complex;transferase complex;protein complex;macromolecular complex;cell part;cell;intracellular;cellular_component;intracellular part;	4;4;4;5;6;6;4;5;3;2;2;2;3;1;3;				K20823			IPR007244;	NatC N(alpha)-terminal acetyltransferase, Mak10 subunit;	nucleus	7291750	550	R	[R] General function prediction only;
c66208_g1	482875757 gb|AGK40906.1| i-type lysozyme 3 [Nilaparvata lugens]	Up	0.855	1.115	0.845	1.124	0.759268	0.000622437	1.31706	0.000622437							GO:0016787;GO:0003824;GO:0016798;GO:0003796;GO:0003674;GO:0004553;	hydrolase activity;catalytic activity;hydrolase activity, acting on glycosyl bonds;lysozyme activity;molecular_function;hydrolase activity, hydrolyzing O-glycosyl compounds;	3;2;4;6;1;5;				IPR016134;IPR008597;	Dockerin domain;Invertebrate-type lysozyme;	extracellular
c66214_g1	939689856 ref|XP_014288882.1| PREDICTED: phosphatidylinositol transfer protein alpha isoform [Halyomorpha halys]	Down	1.113	0.911	1.136	0.892	1.24737	0.00444444	0.80169	0.00444444	GO:0006810;GO:0008150;GO:0051234;GO:0051179;	transport;biological_process;establishment of localization;localization;	4;1;3;2;	GO:0005737;GO:0044464;GO:0005623;GO:0005622;GO:0005575;GO:0044424;	cytoplasm;cell part;cell;intracellular;cellular_component;intracellular part;	4;2;2;3;1;3;	GO:0008289;GO:0005488;GO:0003674;	lipid binding;binding;molecular_function;	3;2;1;				IPR023393;IPR001666;	START-like domain;Phosphatidylinositol transfer protein;	cytosol	7300495	265	IT	[I] Lipid transport and metabolism;[T] Signal transduction mechanisms;
c66233_g1	939682165 ref|XP_014285989.1| PREDICTED: 8-oxo-dGDP phosphatase NUDT18 [Halyomorpha halys]	Down	1.19	0.85	1.106	0.916	1.30011	0.0383073	0.769164	0.0383073	GO:0046434;GO:0009166;GO:0009164;GO:0044281;GO:0046130;GO:1901360;GO:1901361;GO:0044712;GO:0044710;GO:0009137;GO:0009192;GO:0009191;GO:0042454;GO:0019439;GO:0046128;GO:0009179;GO:0046483;GO:1901564;GO:1901565;GO:0006163;GO:0019637;GO:0046710;GO:0046712;GO:0006807;GO:0006195;GO:1901575;GO:1901069;GO:1901068;GO:0006139;GO:0046057;GO:0009155;GO:0009154;GO:0009151;GO:0046700;GO:0009261;GO:0009262;GO:…	organophosphate catabolic process;nucleotide catabolic process;nucleoside catabolic process;small molecule metabolic process;purine ribonucleoside catabolic process;organic cyclic compound metabolic process;organic cyclic compound catabolic process;single-organism catabolic process;single-organism metabolic process;purine nucleoside diphosphate catabolic process;deoxyribonucleoside diphosphate ca…	5;6;6;4;8;4;5;4;3;7;7;7;7;5;7;8;4;4;5;6;4;8;8;3;7;4;9;8;4;8;7;7;7;5;6;5;1;6;2;5;7;5;5;6;5;6;4;4;8;8;6;2;6;2;4;6;7;6;4;5;4;8;7;7;8;8;3;5;6;3;7;8;3;5;6;3;3;6;5;5;4;5;4;5;				GO:0044716;GO:0044717;GO:0044715;GO:0016818;GO:0016817;GO:0003674;GO:0005488;GO:0016787;GO:0003824;GO:0016462;GO:0043169;GO:0000287;GO:0043167;GO:0046872;GO:0017110;	8-oxo-GDP phosphatase activity;8-hydroxy-dADP phosphatase activity;8-oxo-dGDP phosphatase activity;hydrolase activity, acting on acid anhydrides, in phosphorus-containing anhydrides;hydrolase activity, acting on acid anhydrides;molecular_function;binding;hydrolase activity;catalytic activity;pyrophosphatase activity;cation binding;magnesium ion binding;ion binding;metal ion binding;nucleoside-dip…	8;8;8;5;4;1;2;3;2;6;4;6;3;5;7;	K17817			IPR020084;IPR020476;IPR000086;IPR015797;	NUDIX hydrolase, conserved site;NUDIX hydrolase;NUDIX hydrolase domain;NUDIX hydrolase domain-like;	cytosol	7299465	338	T	[T] Signal transduction mechanisms;
c66633_g1	766920198 ref|XP_011504559.1| PREDICTED: U6 snRNA-associated Sm-like protein LSm2 [Ceratosolen solmsi marchali]	Down	1.139	0.89	1.175	0.861	1.32153	0.00667456	0.756698	0.00667456	GO:0000244;GO:0071840;GO:1901361;GO:0046483;GO:0000398;GO:0019439;GO:0022607;GO:0006807;GO:0000387;GO:0044265;GO:0044260;GO:0016043;GO:0065003;GO:1901360;GO:0008150;GO:0008152;GO:0034655;GO:0046700;GO:0016070;GO:0016071;GO:0044270;GO:0044248;GO:0034641;GO:0006139;GO:0022618;GO:0022613;GO:0008380;GO:0009987;GO:0006725;GO:0043170;GO:0043933;GO:0090304;GO:0034622;GO:0071826;GO:0071704;GO:0010467;GO:…	spliceosomal tri-snRNP complex assembly;cellular component organization or biogenesis;organic cyclic compound catabolic process;heterocycle metabolic process;mRNA splicing, via spliceosome;aromatic compound catabolic process;cellular component assembly;nitrogen compound metabolic process;spliceosomal snRNP assembly;cellular macromolecule catabolic process;cellular macromolecule metabolic process;…	7;2;5;4;8;5;4;3;6;5;4;3;5;4;1;2;5;5;5;6;5;4;4;4;5;4;7;2;4;4;4;5;6;5;3;5;6;7;4;8;9;3;5;3;3;3;6;7;	GO:0043231;GO:0044428;GO:0044422;GO:1990904;GO:0043229;GO:0005622;GO:0043227;GO:0043226;GO:0046540;GO:0044424;GO:0044446;GO:0005737;GO:0005634;GO:0071013;GO:0044464;GO:0005623;GO:0097525;GO:0097526;GO:0030529;GO:0032991;GO:0030532;GO:0005575;GO:0005681;	intracellular membrane-bounded organelle;nuclear part;organelle part;ribonucleoprotein complex;intracellular organelle;intracellular;membrane-bounded organelle;organelle;U4/U6 x U5 tri-snRNP complex;intracellular part;intracellular organelle part;cytoplasm;nucleus;catalytic step 2 spliceosome;cell part;cell;spliceosomal snRNP complex;spliceosomal tri-snRNP complex;intracellular ribonucleoprotein …	4;4;2;3;3;3;3;2;8;3;3;4;5;6;2;2;6;7;4;2;5;1;5;	GO:0031267;GO:1901363;GO:0019901;GO:0019900;GO:0017160;GO:0003674;GO:0005488;GO:0003676;GO:0017016;GO:0097159;GO:0019899;GO:0051020;GO:0003723;GO:0005515;GO:0044822;	small GTPase binding;heterocyclic compound binding;protein kinase binding;kinase binding;Ral GTPase binding;molecular_function;binding;nucleic acid binding;Ras GTPase binding;organic cyclic compound binding;enzyme binding;GTPase binding;RNA binding;protein binding;poly(A) RNA binding;	6;3;6;5;8;1;2;4;7;3;4;5;5;3;6;	K12621	map03018;map03040;	RNA degradation;Spliceosome;	IPR016654;IPR010920;IPR001163;	U6 snRNA-associated Sm-like protein LSm2;LSM domain;LSM domain, eukaryotic/archaea-type;	chloroplast	7294589	189	A	[A] RNA processing and modification;
c66805_g1	939640079 ref|XP_014270839.1| PREDICTED: 60S ribosomal protein L35 [Halyomorpha halys]	Up	0.852	1.117	0.858	1.113	0.766816	0.000192252	1.30409	0.000192252	GO:1901564;GO:0044249;GO:0006807;GO:0044237;GO:0034645;GO:1901576;GO:0044260;GO:0043043;GO:0071704;GO:0010467;GO:1901566;GO:0043170;GO:0044267;GO:0009987;GO:0009058;GO:0009059;GO:0008150;GO:0008152;GO:0044271;GO:0043604;GO:0044238;GO:0019538;GO:0034641;GO:0043603;GO:0006518;GO:0006412;	organonitrogen compound metabolic process;cellular biosynthetic process;nitrogen compound metabolic process;cellular metabolic process;cellular macromolecule biosynthetic process;organic substance biosynthetic process;cellular macromolecule metabolic process;peptide biosynthetic process;organic substance metabolic process;gene expression;organonitrogen compound biosynthetic process;macromolecule …	4;4;3;3;5;4;4;6;3;5;5;4;5;2;3;5;1;2;5;6;3;4;4;5;5;6;	GO:0044464;GO:0043229;GO:0030529;GO:0043226;GO:0005737;GO:0032991;GO:0005840;GO:0043232;GO:1990904;GO:0005623;GO:0005622;GO:0005575;GO:0044444;GO:0043228;GO:0044424;	cell part;intracellular organelle;intracellular ribonucleoprotein complex;organelle;cytoplasm;macromolecular complex;ribosome;intracellular non-membrane-bounded organelle;ribonucleoprotein complex;cell;intracellular;cellular_component;cytoplasmic part;non-membrane-bounded organelle;intracellular part;	2;3;4;2;4;2;5;4;3;2;3;1;4;3;3;	GO:0003674;GO:0005198;GO:0003735;	molecular_function;structural molecule activity;structural constituent of ribosome;	1;2;3;	K02918	map03010;	Ribosome;	IPR001854;IPR018254;	Ribosomal protein L29/L36;Ribosomal protein L29, conserved site;	cytosol	7290609	162	J	[J] Translation, ribosomal structure and biogenesis;
c66923_g1	939239002 ref|XP_014262206.1| PREDICTED: muscle-specific protein 20-like [Cimex lectularius]	Up	0.866	1.106	0.871	1.103	0.786329	0.000152579	1.27173	0.000152579										K20526			IPR001715;IPR003096;	Calponin homology domain;Smooth muscle protein/calponin;	cytosol	7303337	215	Z	[Z] Cytoskeleton;
c67009_g1	646698221 gb|KDR09499.1| Cysteine sulfinic acid decarboxylase, partial [Zootermopsis nevadensis]	Up	0.897	1.082	0.852	1.118	0.795	0.0159381	1.25786	0.0159381	GO:0019752;GO:0044248;GO:0044249;GO:0034641;GO:0006807;GO:0044281;GO:0044282;GO:1901566;GO:0044699;GO:0044712;GO:1901576;GO:0044710;GO:0006520;GO:0071704;GO:0000096;GO:0000098;GO:0009063;GO:0009987;GO:1901575;GO:0009058;GO:0044763;GO:0042412;GO:0008152;GO:0043436;GO:0009056;GO:0019530;GO:0044238;GO:1901564;GO:1901565;GO:0006082;GO:0044272;GO:0046395;GO:0016054;GO:0044237;GO:0006790;GO:0044273;GO:…	carboxylic acid metabolic process;cellular catabolic process;cellular biosynthetic process;cellular nitrogen compound metabolic process;nitrogen compound metabolic process;small molecule metabolic process;small molecule catabolic process;organonitrogen compound biosynthetic process;single-organism process;single-organism catabolic process;organic substance biosynthetic process;single-organism met…	6;4;4;4;3;4;5;5;2;4;4;3;4;3;5;6;5;2;4;3;3;6;2;5;3;5;3;4;5;4;5;6;5;3;4;5;1;				GO:0005488;GO:1901363;GO:0003674;GO:0016829;GO:0043167;GO:0043168;GO:0003824;GO:0004782;GO:0048037;GO:0016830;GO:0016831;GO:0097159;GO:0030170;	binding;heterocyclic compound binding;molecular_function;lyase activity;ion binding;anion binding;catalytic activity;sulfinoalanine decarboxylase activity;cofactor binding;carbon-carbon lyase activity;carboxy-lyase activity;organic cyclic compound binding;pyridoxal phosphate binding;	2;3;1;3;3;4;2;6;3;4;5;3;4;	K01580	map00250;map00410;map00430;map00650;map01100;map01110;map01120;map04727;map04940;	Alanine, aspartate and glutamate metabolism;beta-Alanine metabolism;Taurine and hypotaurine metabolism;Butanoate metabolism;Metabolic pathways;Biosynthesis of secondary metabolites;Microbial metabolism in diverse environments;GABAergic synapse;Type I diabetes mellitus;	IPR015424;IPR015422;IPR002129;IPR015421;	Pyridoxal phosphate-dependent transferase;Pyridoxal phosphate-dependent transferase, subdomain 2;Pyridoxal phosphate-dependent decarboxylase;Pyridoxal phosphate-dependent transferase, major region, subdomain 1;	cytosol	7298098	684	E	[E] Amino acid transport and metabolism;
c67158_g1	939235182 ref|XP_014249766.1| PREDICTED: cytochrome b-c1 complex subunit 6, mitochondrial-like [Cimex lectularius]	Up	0.83	1.135	0.858	1.114	0.750556	0.00386976	1.33235	0.00386976	GO:0009167;GO:0044281;GO:0009161;GO:1901360;GO:0044710;GO:0009199;GO:0022900;GO:0022904;GO:0009205;GO:0046034;GO:0051291;GO:0046128;GO:0055114;GO:0046483;GO:1901564;GO:0006163;GO:0022607;GO:0009144;GO:0006807;GO:0016043;GO:0065003;GO:0044699;GO:0019637;GO:0006119;GO:0009150;GO:0008150;GO:0008152;GO:0015980;GO:0044763;GO:0070271;GO:0016310;GO:0034641;GO:0009123;GO:0009126;GO:0009259;GO:0006139;GO:…	purine ribonucleoside monophosphate metabolic process;small molecule metabolic process;ribonucleoside monophosphate metabolic process;organic cyclic compound metabolic process;single-organism metabolic process;ribonucleoside triphosphate metabolic process;electron transport chain;respiratory electron transport chain;purine ribonucleoside triphosphate metabolic process;ATP metabolic process;protei…	8;4;7;4;3;7;4;5;8;8;7;7;4;4;4;6;4;7;3;3;5;2;4;5;7;1;2;4;3;4;6;4;6;7;6;4;6;6;4;4;6;4;6;4;3;2;5;4;5;4;5;3;2;5;5;6;5;6;7;6;3;5;5;3;4;	GO:0031975;GO:0005750;GO:0016021;GO:0016020;GO:1902495;GO:1902494;GO:0031967;GO:0031966;GO:0043234;GO:0043231;GO:0044429;GO:0044424;GO:0044425;GO:0044422;GO:0044464;GO:0043229;GO:0043227;GO:0043226;GO:1990351;GO:1990204;GO:0031224;GO:0005737;GO:0031090;GO:0005739;GO:0044455;GO:0019866;GO:0005623;GO:0005622;GO:0005743;GO:0005740;GO:0005746;GO:0070469;GO:0044446;GO:0098803;GO:0044444;GO:0070069;GO:…	envelope;mitochondrial respiratory chain complex III;integral component of membrane;membrane;transmembrane transporter complex;catalytic complex;organelle envelope;mitochondrial membrane;protein complex;intracellular membrane-bounded organelle;mitochondrial part;intracellular part;membrane part;organelle part;cell part;intracellular organelle;membrane-bounded organelle;organelle;transporter compl…	3;5;4;2;4;4;4;4;3;4;4;3;2;2;2;3;3;2;4;3;3;4;3;5;3;4;2;3;5;5;4;3;3;4;4;4;4;2;4;1;3;4;	GO:0003674;GO:0005488;GO:0016681;GO:0003824;GO:0022891;GO:0022890;GO:0022892;GO:0015075;GO:0015077;GO:0016679;GO:0015078;GO:0016491;GO:0032403;GO:0005215;GO:0008324;GO:0005515;GO:0044877;GO:0008121;GO:0022857;	molecular_function;binding;oxidoreductase activity, acting on diphenols and related substances as donors, cytochrome as acceptor;catalytic activity;substrate-specific transmembrane transporter activity;inorganic cation transmembrane transporter activity;substrate-specific transporter activity;ion transmembrane transporter activity;monovalent inorganic cation transmembrane transporter activity;oxi…	1;2;5;2;4;7;3;5;8;4;9;3;4;2;6;3;3;6;3;	K00416	map00190;map01100;map04260;map04932;map05010;map05012;map05016;	Oxidative phosphorylation;Metabolic pathways;Cardiac muscle contraction;Non-alcoholic fatty liver disease (NAFLD);Alzheimer's disease;Parkinson's disease;Huntington's disease;	IPR023184;IPR003422;	Ubiquinol-cytochrome C reductase hinge domain;Cytochrome b-c1 complex, subunit 6;	mitochondria	Hs17441315	69.3	C	[C] Energy production and conversion;
c67758_g1	380029210 ref|XP_003698273.1| PREDICTED: uncharacterized protein LOC100868305 isoform X2 [Apis florea]	Down	1.155	0.878	1.169	0.865	1.33333	0.00107953	0.75	0.00107953															chloroplast
c67875_g1	780621504 ref|XP_011707436.1| PREDICTED: uncharacterized protein LOC105462500 isoform X1 [Wasmannia auropunctata]	Up	0.849	1.11	0.842	1.12	0.758296	0.000512477	1.31875	0.000512477	GO:0042133;GO:0042135;GO:0048583;GO:0048066;GO:0044710;GO:0001505;GO:0044282;GO:1901362;GO:1901360;GO:1901361;GO:0044712;GO:0042445;GO:0042446;GO:1901565;GO:0048511;GO:0048512;GO:1901160;GO:1901161;GO:0019336;GO:0043604;GO:0019439;GO:0046333;GO:0042752;GO:0045187;GO:0007610;GO:0046334;GO:0046483;GO:1901564;GO:1901566;GO:0044707;GO:0044708;GO:0042402;GO:0019438;GO:0044281;GO:0046164;GO:0042745;GO:…	neurotransmitter metabolic process;neurotransmitter catabolic process;regulation of response to stimulus;developmental pigmentation;single-organism metabolic process;regulation of neurotransmitter levels;small molecule catabolic process;organic cyclic compound biosynthetic process;organic cyclic compound metabolic process;organic cyclic compound catabolic process;single-organism catabolic process…	4;5;3;4;3;4;5;5;4;5;4;3;4;5;2;4;5;6;6;6;5;5;3;5;2;6;4;4;5;3;3;7;5;4;6;5;3;5;6;6;2;4;4;4;4;2;3;5;3;3;5;5;3;5;1;3;6;6;5;5;5;2;4;5;6;4;2;4;6;4;4;4;2;6;2;2;2;4;5;5;5;3;5;7;5;3;6;5;5;4;3;3;3;5;3;4;3;4;	GO:0044424;GO:0005737;GO:0044464;GO:0005623;GO:0005622;GO:0005575;	intracellular part;cytoplasm;cell part;cell;intracellular;cellular_component;	3;4;2;2;3;1;	GO:0016746;GO:0016747;GO:0003674;GO:0008080;GO:0003824;GO:0004059;GO:0016740;GO:0016410;GO:0016407;GO:0004060;	transferase activity, transferring acyl groups;transferase activity, transferring acyl groups other than amino-acyl groups;molecular_function;N-acetyltransferase activity;catalytic activity;aralkylamine N-acetyltransferase activity;transferase activity;N-acyltransferase activity;acetyltransferase activity;arylamine N-acetyltransferase activity;	4;5;1;7;2;8;3;6;6;8;				IPR000182;IPR016181;	GNAT domain;Acyl-CoA N-acyltransferase;	cytosol
c68052_g1	94468764 gb|ABF18231.1| predicted acetyltransferase [Aedes aegypti]	Down	1.151	0.881	1.167	0.867	1.32609	0.0013883	0.754098	0.0013883															nucleus
c68275_g1	939672084 ref|XP_014282596.1| PREDICTED: translation initiation factor eIF-2B subunit gamma [Halyomorpha halys]	Down	1.153	0.88	1.08	0.937	1.22895	0.0461625	0.813704	0.0461625	GO:0080090;GO:0019222;GO:0048468;GO:0009408;GO:0051716;GO:0010605;GO:0010608;GO:0043043;GO:0044093;GO:0048519;GO:0060255;GO:0006446;GO:0043434;GO:0010033;GO:1901564;GO:0044707;GO:1901566;GO:0034284;GO:0019538;GO:0033554;GO:0010243;GO:0009892;GO:0010001;GO:0009890;GO:0010629;GO:0006807;GO:0050789;GO:0044267;GO:0043547;GO:0044260;GO:0045947;GO:0065007;GO:0044699;GO:0065009;GO:0009719;GO:0048709;GO:…	regulation of primary metabolic process;regulation of metabolic process;cell development;response to heat;cellular response to stimulus;negative regulation of macromolecule metabolic process;posttranscriptional regulation of gene expression;peptide biosynthetic process;positive regulation of molecular function;negative regulation of biological process;regulation of macromolecule metabolic process…	4;3;4;4;3;4;6;6;4;2;4;5;5;4;4;3;5;6;4;4;4;3;6;4;5;3;2;5;7;4;5;2;2;3;3;6;4;4;7;3;3;1;2;4;6;5;5;2;5;4;5;5;5;4;4;5;6;5;5;5;5;5;6;2;4;2;3;6;6;5;5;5;5;6;5;5;5;4;4;6;4;4;5;5;4;4;4;6;6;3;5;5;2;4;3;3;5;3;4;4;3;6;7;3;6;5;3;3;8;5;6;4;6;3;	GO:0043234;GO:0005829;GO:0044424;GO:0005622;GO:0005851;GO:0044444;GO:0005737;GO:0044464;GO:0005623;GO:0032991;GO:0005575;	protein complex;cytosol;intracellular part;intracellular;eukaryotic translation initiation factor 2B complex;cytoplasmic part;cytoplasm;cell part;cell;macromolecular complex;cellular_component;	3;5;3;3;4;4;4;2;2;2;1;	GO:0098772;GO:1901363;GO:0016740;GO:0008135;GO:0005085;GO:0003674;GO:0005488;GO:0003676;GO:0003824;GO:0016779;GO:0016772;GO:0003743;GO:0003723;GO:0097159;	molecular function regulator;heterocyclic compound binding;transferase activity;translation factor activity, RNA binding;guanyl-nucleotide exchange factor activity;molecular_function;binding;nucleic acid binding;catalytic activity;nucleotidyltransferase activity;transferase activity, transferring phosphorus-containing groups;translation initiation factor activity;RNA binding;organic cyclic compou…	2;3;3;6;3;1;2;4;2;5;4;7;5;3;	K03241	map03013;	RNA transport;	IPR005835;IPR029044;	Nucleotidyl transferase domain;Nucleotide-diphospho-sugar transferases;	nucleus	7303057	296	J	[J] Translation, ribosomal structure and biogenesis;
c68417_g1	659099481 gb|AID60320.1| prophenoloxidase activating factor 2, partial [Nilaparvata lugens]	Up	0.887	1.09	0.888	1.089	0.814594	1.23e-05	1.22761	1.23e-05	GO:0048563;GO:0061572;GO:0016335;GO:0048569;GO:0060429;GO:0048707;GO:0030036;GO:0009791;GO:0043170;GO:0002165;GO:0002164;GO:0044238;GO:0009653;GO:0007275;GO:0071840;GO:0002009;GO:0071822;GO:0071704;GO:0007552;GO:0016043;GO:0043933;GO:0048513;GO:0044699;GO:0048729;GO:0060562;GO:0002168;GO:0032502;GO:0009887;GO:0032501;GO:0035239;GO:0030029;GO:0009987;GO:0051017;GO:0009888;GO:0044767;GO:0008150;GO:…	post-embryonic organ morphogenesis;actin filament bundle organization;morphogenesis of larval imaginal disc epithelium;post-embryonic organ development;epithelium development;instar larval or pupal morphogenesis;actin cytoskeleton organization;post-embryonic development;macromolecule metabolic process;instar larval or pupal development;larval development;primary metabolic process;anatomical struc…	5;7;5;4;5;5;5;4;4;5;5;3;3;4;2;5;5;3;5;3;4;4;2;4;5;6;2;4;2;4;4;2;5;4;3;1;5;2;4;4;5;4;6;5;3;4;4;3;5;3;4;4;4;3;	GO:0044464;GO:0005886;GO:0016020;GO:0016021;GO:0044425;GO:0071944;GO:0005623;GO:0031224;GO:0005575;	cell part;plasma membrane;membrane;integral component of membrane;membrane part;cell periphery;cell;intrinsic component of membrane;cellular_component;	2;3;2;4;2;3;2;3;1;	GO:0004252;GO:0004175;GO:0003674;GO:0008233;GO:0008236;GO:0016787;GO:0017171;GO:0003824;GO:0070011;	serine-type endopeptidase activity;endopeptidase activity;molecular_function;peptidase activity;serine-type peptidase activity;hydrolase activity;serine hydrolase activity;catalytic activity;peptidase activity, acting on L-amino acid peptides;	6;6;1;4;5;3;4;2;5;				IPR009003;IPR001254;IPR001314;IPR018114;	Peptidase S1, PA clan;Serine proteases, trypsin domain;Peptidase S1A, chymotrypsin family;Serine proteases, trypsin family, histidine active site;	cytosol	7297652	335	E	[E] Amino acid transport and metabolism;
c68649_g1	646705745 gb|KDR13304.1| Trimeric intracellular cation channel type B-A [Zootermopsis nevadensis]	Up	0.832	1.133	0.88	1.096	0.768057	0.0134648	1.30199	0.0134648	GO:0044699;GO:0006812;GO:0006811;GO:0006810;GO:0044765;GO:0008150;GO:0051234;GO:0051179;GO:1902578;GO:0015672;	single-organism process;cation transport;ion transport;transport;single-organism transport;biological_process;establishment of localization;localization;single-organism localization;monovalent inorganic cation transport;	2;6;5;4;4;1;3;2;3;7;	GO:0031224;GO:0005575;GO:0016021;GO:0016020;GO:0044425;	intrinsic component of membrane;cellular_component;integral component of membrane;membrane;membrane part;	3;1;4;2;2;	GO:0005261;GO:0003674;GO:0022803;GO:0005216;GO:0008324;GO:0005215;GO:0022891;GO:0022892;GO:0015075;GO:0022857;GO:0015267;GO:0022838;	cation channel activity;molecular_function;passive transmembrane transporter activity;ion channel activity;cation transmembrane transporter activity;transporter activity;substrate-specific transmembrane transporter activity;substrate-specific transporter activity;ion transmembrane transporter activity;transmembrane transporter activity;channel activity;substrate-specific channel activity;	7;1;4;6;6;2;4;3;5;3;5;5;				IPR007866;	TRIC channel;	cytosol	7293220	453	S	[S] Function unknown;
c68656_g3	769837339 ref|XP_011629850.1| PREDICTED: pyruvate carboxylase, mitochondrial isoform X2 [Pogonomyrmex barbatus]	Down	1.256	0.798	1.249	0.801	1.5666	7.07e-05	0.638323	7.07e-05	GO:0044283;GO:0019752;GO:0044723;GO:0044237;GO:0006090;GO:0044699;GO:0044710;GO:0044711;GO:0016051;GO:0071704;GO:0046364;GO:1901576;GO:0009987;GO:0019318;GO:0032787;GO:0009058;GO:0006094;GO:0008150;GO:0008152;GO:0043436;GO:0006006;GO:0044238;GO:0019319;GO:0005975;GO:0006082;GO:0005996;GO:0044763;GO:0044281;	small molecule biosynthetic process;carboxylic acid metabolic process;single-organism carbohydrate metabolic process;cellular metabolic process;pyruvate metabolic process;single-organism process;single-organism metabolic process;single-organism biosynthetic process;carbohydrate biosynthetic process;organic substance metabolic process;monosaccharide biosynthetic process;organic substance biosynthe…	5;6;4;3;8;2;3;4;5;3;6;4;2;6;7;3;8;1;2;5;7;3;7;4;4;5;3;4;	GO:0005737;GO:0044464;GO:0005623;GO:0005622;GO:0005575;GO:0044424;	cytoplasm;cell part;cell;intracellular;cellular_component;intracellular part;	4;2;2;3;1;3;	GO:0005488;GO:0003674;GO:0000166;GO:0035639;GO:0031406;GO:1901681;GO:0016885;GO:0003676;GO:0003677;GO:1901363;GO:0001882;GO:0043169;GO:0004736;GO:0043167;GO:1901265;GO:0032549;GO:0017076;GO:0046872;GO:0005524;GO:0043168;GO:0033218;GO:0001883;GO:0036094;GO:0003824;GO:0019842;GO:0033293;GO:0009374;GO:0016874;GO:0032555;GO:0016879;GO:0043177;GO:0097159;GO:0030554;GO:0097367;GO:0032559;GO:0004075;GO:…	binding;molecular_function;nucleotide binding;purine ribonucleoside triphosphate binding;carboxylic acid binding;sulfur compound binding;ligase activity, forming carbon-carbon bonds;nucleic acid binding;DNA binding;heterocyclic compound binding;nucleoside binding;cation binding;pyruvate carboxylase activity;ion binding;nucleoside phosphate binding;ribonucleoside binding;purine nucleotide binding;…	2;1;4;5;5;3;4;4;5;3;4;4;5;3;4;5;5;5;6;4;3;5;3;2;4;6;4;3;5;4;4;3;6;3;6;5;6;4;				IPR011761;IPR005482;IPR013785;IPR005481;IPR011054;IPR005930;IPR000891;IPR003379;IPR000089;IPR011764;IPR013815;IPR001882;IPR011053;IPR005479;IPR016185;	ATP-grasp fold;Biotin carboxylase, C-terminal;Aldolase-type TIM barrel;Biotin carboxylase-like, N-terminal domain;Rudiment single hybrid motif;Pyruvate carboxylase;Pyruvate carboxyltransferase;Carboxylase, conserved domain;Biotin/lipoyl attachment;Biotin carboxylation domain;ATP-grasp fold, subdomain 1;Biotin-binding site;Single hybrid motif;Carbamoyl-phosphate synthetase large subunit-like, ATP-…	cytosol	SPBC17G9.11c	1681	C	[C] Energy production and conversion;
c69070_g1	1000203147 gb|KXJ75051.1| hypothetical protein RP20_CCG012443 [Aedes albopictus] gi|1000208663|gb|KXJ79044.1| hypothetical protein RP20_CCG002612 [Aedes albopictus]	Up	0.828	1.136	0.8	1.159	0.709368	0.0029383	1.40971	0.0029383										K03938	map00190;map01100;map04932;map05010;map05012;map05016;	Oxidative phosphorylation;Metabolic pathways;Non-alcoholic fatty liver disease (NAFLD);Alzheimer's disease;Parkinson's disease;Huntington's disease;	IPR019342;IPR009069;	NADH:ubiquinone oxidoreductase, iron-sulphur subunit 5;Cysteine alpha-hairpin motif superfamily;	mitochondria	7296247	86.3	C	[C] Energy production and conversion;
c69407_g1	646713974 gb|KDR18111.1| Dynamin-1-like protein [Zootermopsis nevadensis]	Down	1.151	0.881	1.269	0.785	1.45258	0.0383748	0.68843	0.0383748	GO:0061024;GO:0071840;GO:0022607;GO:0016043;GO:0065003;GO:0007005;GO:0008150;GO:0044802;GO:0070271;GO:0044699;GO:0016559;GO:0000266;GO:0009987;GO:0051258;GO:0007031;GO:0043933;GO:0034622;GO:0090148;GO:0071822;GO:0006461;GO:0044763;GO:0043623;GO:0006996;GO:0003374;GO:0003373;GO:0044085;GO:0048285;	membrane organization;cellular component organization or biogenesis;cellular component assembly;cellular component organization;macromolecular complex assembly;mitochondrion organization;biological_process;single-organism membrane organization;protein complex biogenesis;single-organism process;peroxisome fission;mitochondrial fission;cellular process;protein polymerization;peroxisome organization…	4;2;4;3;5;5;1;4;4;2;6;6;2;7;5;4;6;5;5;5;3;6;4;7;6;3;5;	GO:0031975;GO:0030054;GO:0044433;GO:0031982;GO:0016023;GO:0016020;GO:0005777;GO:0031988;GO:0031968;GO:0099501;GO:0099503;GO:0098588;GO:0098589;GO:0031967;GO:0031966;GO:0043231;GO:0005829;GO:0044429;GO:0044424;GO:0044425;GO:0044422;GO:0043229;GO:0043227;GO:0043226;GO:0012505;GO:0012506;GO:0030672;GO:0044446;GO:0044444;GO:0097708;GO:0008021;GO:0042579;GO:0005905;GO:0005737;GO:0031090;GO:0031410;GO:…	envelope;cell junction;cytoplasmic vesicle part;vesicle;cytoplasmic, membrane-bounded vesicle;membrane;peroxisome;membrane-bounded vesicle;organelle outer membrane;exocytic vesicle membrane;secretory vesicle;bounding membrane of organelle;membrane region;organelle envelope;mitochondrial membrane;intracellular membrane-bounded organelle;cytosol;mitochondrial part;intracellular part;membrane part;o…	3;2;4;4;5;2;6;5;4;5;6;4;3;4;4;4;5;4;3;2;2;3;3;2;3;4;3;3;4;4;3;5;3;4;3;5;5;2;4;5;2;3;2;3;5;5;4;2;4;3;5;3;1;3;	GO:1901363;GO:0003924;GO:0016818;GO:0097367;GO:0016817;GO:0003674;GO:0005488;GO:1901265;GO:0032549;GO:0017076;GO:0005525;GO:0016787;GO:0003824;GO:0097159;GO:0016462;GO:0032555;GO:0046983;GO:0032550;GO:0032553;GO:0035639;GO:0000166;GO:0032561;GO:0043167;GO:0042802;GO:0042803;GO:0008289;GO:0005515;GO:0001883;GO:0001882;GO:0019001;GO:0017111;GO:0036094;GO:0043168;	heterocyclic compound binding;GTPase activity;hydrolase activity, acting on acid anhydrides, in phosphorus-containing anhydrides;carbohydrate derivative binding;hydrolase activity, acting on acid anhydrides;molecular_function;binding;nucleoside phosphate binding;ribonucleoside binding;purine nucleotide binding;GTP binding;hydrolase activity;catalytic activity;organic cyclic compound binding;pyrop…	3;8;5;3;4;1;2;4;5;5;6;3;2;3;6;5;4;6;4;5;4;6;3;4;5;3;3;5;4;6;7;3;4;	K17065	map04139;map04214;map04668;	Regulation of mitophagy - yeast;Apoptosis - fly;TNF signaling pathway;	IPR020850;IPR022812;IPR030556;IPR003130;IPR001401;IPR030381;IPR000375;IPR027417;	GTPase effector domain;Dynamin superfamily;Dynamin-1-like protein;Dynamin GTPase effector;Dynamin, GTPase domain;Dynamin-type guanine nucleotide-binding (G) domain;Dynamin central domain;P-loop containing nucleoside triphosphate hydrolase;	chloroplast	7295936	1070	UR	[U] Intracellular trafficking, secretion, and vesicular transport;[R] General function prediction only;
c69960_g1	1020159942 gb|AMZ00358.1| Ras superfamily small GTPase Cdc42 [Nilaparvata lugens]	Down	1.089	0.93	1.153	0.878	1.24004	0.0342575	0.806423	0.0342575	GO:0008104;GO:0019220;GO:0080090;GO:0019222;GO:0007165;GO:0051716;GO:0010604;GO:0044093;GO:0048518;GO:0033036;GO:0060255;GO:0045859;GO:0045185;GO:0042325;GO:0044700;GO:0042327;GO:0044707;GO:0019538;GO:0009893;GO:0033674;GO:0035556;GO:0050789;GO:0044267;GO:0051347;GO:0044260;GO:0043549;GO:0065007;GO:0043085;GO:0065009;GO:0065008;GO:0050790;GO:0050794;GO:0043412;GO:0036211;GO:0008150;GO:0008152;GO:…	protein localization;regulation of phosphate metabolic process;regulation of primary metabolic process;regulation of metabolic process;signal transduction;cellular response to stimulus;positive regulation of macromolecule metabolic process;positive regulation of molecular function;positive regulation of biological process;macromolecule localization;regulation of macromolecule metabolic process;re…	4;6;4;3;4;3;4;4;2;3;4;7;4;7;3;7;3;4;3;7;5;2;5;6;4;6;2;5;3;3;4;3;5;5;1;2;3;3;2;6;5;6;2;2;5;5;5;5;6;2;2;2;5;4;8;4;4;4;3;7;6;6;5;3;4;6;2;3;3;3;5;4;7;7;3;	GO:0030054;GO:0016020;GO:0005622;GO:0070161;GO:0005912;GO:0044464;GO:0005623;GO:0071944;GO:0005886;GO:0005575;	cell junction;membrane;intracellular;anchoring junction;adherens junction;cell part;cell;cell periphery;plasma membrane;cellular_component;	2;2;3;3;4;2;2;3;3;1;	GO:1901363;GO:0000166;GO:0097367;GO:0003674;GO:0005488;GO:1901265;GO:0032549;GO:0017076;GO:0005525;GO:0097159;GO:0019001;GO:0032555;GO:0032550;GO:0032553;GO:0035639;GO:0043168;GO:0043167;GO:0032561;GO:0036094;GO:0001883;GO:0001882;	heterocyclic compound binding;nucleotide binding;carbohydrate derivative binding;molecular_function;binding;nucleoside phosphate binding;ribonucleoside binding;purine nucleotide binding;GTP binding;organic cyclic compound binding;guanyl nucleotide binding;purine ribonucleotide binding;purine ribonucleoside binding;ribonucleotide binding;purine ribonucleoside triphosphate binding;anion binding;ion…	3;4;3;1;2;4;5;5;6;3;6;5;6;4;5;4;3;6;3;5;4;	K04393	map04010;map04011;map04014;map04015;map04062;map04144;map04360;map04370;map04510;map04520;map04530;map04660;map04666;map04670;map04722;map04810;map04912;map04932;map04933;map05100;map05120;map05130;map05131;map05132;map05200;map05203;map05205;map05211;map05212;	MAPK signaling pathway;MAPK signaling pathway - yeast;Ras signaling pathway;Rap1 signaling pathway;Chemokine signaling pathway;Endocytosis;Axon guidance;VEGF signaling pathway;Focal adhesion;Adherens junction;Tight junction;T cell receptor signaling pathway;Fc gamma R-mediated phagocytosis;Leukocyte transendothelial migration;Neurotrophin signaling pathway;Regulation of actin cytoskeleton;GnRH si…	IPR003578;IPR005225;IPR027417;IPR001806;	Small GTPase superfamily, Rho type;Small GTP-binding protein domain;P-loop containing nucleoside triphosphate hydrolase;Small GTPase superfamily;	cytosol	7293635	374	R	[R] General function prediction only;
c70044_g1	939695872 ref|XP_014292052.1| PREDICTED: plasminogen activator inhibitor 1 RNA-binding protein-like isoform X2 [Halyomorpha halys]	Down	1.157	0.876	1.237	0.811	1.41909	0.0206018	0.704678	0.0206018										K13199			IPR006861;IPR032381;	Hyaluronan/mRNA-binding protein;Intracellular hyaluronan-binding protein 4, N-terminal domain;	nucleus	7298203	136	R	[R] General function prediction only;
c70279_g1	769848297 ref|XP_011635512.1| PREDICTED: developmentally-regulated GTP-binding protein 2 [Pogonomyrmex barbatus] gi|769848299|ref|XP_011635513.1| PREDICTED: developmentally-regulated GTP-binding protein 2 [Pogonomyrmex barbatus]	Down	1.142	0.889	1.179	0.858	1.32856	0.00699769	0.752693	0.00699769	GO:0023052;GO:0007165;GO:0044699;GO:0051716;GO:0050789;GO:0065007;GO:0009987;GO:0050794;GO:0044763;GO:0007154;GO:0044700;GO:0050896;GO:0008150;	signaling;signal transduction;single-organism process;cellular response to stimulus;regulation of biological process;biological regulation;cellular process;regulation of cellular process;single-organism cellular process;cell communication;single organism signaling;response to stimulus;biological_process;	2;4;2;3;2;2;2;3;3;4;3;2;1;	GO:0031974;GO:0043229;GO:0043227;GO:0043226;GO:0005737;GO:0005575;GO:0031981;GO:0005634;GO:0016020;GO:0005739;GO:0005654;GO:0043231;GO:0043233;GO:0044464;GO:0005623;GO:0005622;GO:0044446;GO:0070013;GO:0044444;GO:0044428;GO:0044424;GO:0044422;	membrane-enclosed lumen;intracellular organelle;membrane-bounded organelle;organelle;cytoplasm;cellular_component;nuclear lumen;nucleus;membrane;mitochondrion;nucleoplasm;intracellular membrane-bounded organelle;organelle lumen;cell part;cell;intracellular;intracellular organelle part;intracellular organelle lumen;cytoplasmic part;nuclear part;intracellular part;organelle part;	2;3;3;2;4;1;5;5;2;5;5;4;3;2;2;3;3;4;4;4;3;2;	GO:0003674;GO:0035639;GO:1901363;GO:0001883;GO:0000166;GO:0001882;GO:0043167;GO:0019001;GO:0032561;GO:1901265;GO:0032549;GO:0017076;GO:0005525;GO:0043168;GO:0036094;GO:0032555;GO:0097367;GO:0097159;GO:0032553;GO:0032550;GO:0005488;	molecular_function;purine ribonucleoside triphosphate binding;heterocyclic compound binding;purine nucleoside binding;nucleotide binding;nucleoside binding;ion binding;guanyl nucleotide binding;guanyl ribonucleotide binding;nucleoside phosphate binding;ribonucleoside binding;purine nucleotide binding;GTP binding;anion binding;small molecule binding;purine ribonucleotide binding;carbohydrate deriv…	1;5;3;5;4;4;3;6;6;4;5;5;6;4;3;5;3;3;4;6;2;	K06944			IPR004095;IPR006073;IPR006074;IPR031167;IPR031662;IPR005225;IPR027417;IPR012675;	TGS;GTP binding domain;GTP1/OBG, conserved site;OBG-type guanine nucleotide-binding (G) domain;GTP binding protein, second domain;Small GTP-binding protein domain;P-loop containing nucleoside triphosphate hydrolase;Beta-grasp domain;	cytosol	7300535	651	T	[T] Signal transduction mechanisms;
c70346_g1	646714436 gb|KDR18398.1| 28S ribosomal protein S23, mitochondrial [Zootermopsis nevadensis]	Down	1.178	0.86	1.104	0.916	1.28491	0.0320287	0.778265	0.0320287	GO:0043603;GO:0044249;GO:0044260;GO:0043043;GO:0071704;GO:0010467;GO:0043604;GO:0044267;GO:1901566;GO:1901564;GO:0043170;GO:1901576;GO:0009987;GO:0009058;GO:0034645;GO:0009059;GO:0008150;GO:0008152;GO:0044271;GO:0006518;GO:0044238;GO:0019538;GO:0034641;GO:0006807;GO:0044237;GO:0006412;	cellular amide metabolic process;cellular biosynthetic process;cellular macromolecule metabolic process;peptide biosynthetic process;organic substance metabolic process;gene expression;amide biosynthetic process;cellular protein metabolic process;organonitrogen compound biosynthetic process;organonitrogen compound metabolic process;macromolecule metabolic process;organic substance biosynthetic pr…	5;4;4;6;3;5;6;5;5;4;4;4;2;3;5;5;1;2;5;5;3;4;4;3;3;6;	GO:0016020;GO:0015935;GO:1990904;GO:0031974;GO:0031975;GO:0043229;GO:0043228;GO:0043227;GO:0043226;GO:0005856;GO:0005575;GO:0045111;GO:0031090;GO:0005634;GO:0005635;GO:0005739;GO:0005759;GO:0000314;GO:0005761;GO:0005737;GO:0030529;GO:0031965;GO:0000313;GO:0031967;GO:0044391;GO:0012505;GO:0044429;GO:0005840;GO:0032991;GO:0043231;GO:0043232;GO:0043233;GO:0044464;GO:0005623;GO:0005622;GO:0044446;GO:…	membrane;small ribosomal subunit;ribonucleoprotein complex;membrane-enclosed lumen;envelope;intracellular organelle;non-membrane-bounded organelle;membrane-bounded organelle;organelle;cytoskeleton;cellular_component;intermediate filament cytoskeleton;organelle membrane;nucleus;nuclear envelope;mitochondrion;mitochondrial matrix;organellar small ribosomal subunit;mitochondrial ribosome;cytoplasm;i…	2;5;3;2;3;3;3;3;2;5;1;6;3;5;4;5;5;4;4;4;4;4;3;4;4;3;4;5;2;4;4;3;2;2;3;3;4;4;4;5;3;2;	GO:0003674;GO:0005488;GO:0003676;GO:0005198;GO:1901363;GO:0003735;GO:0044822;GO:0097159;GO:0003723;	molecular_function;binding;nucleic acid binding;structural molecule activity;heterocyclic compound binding;structural constituent of ribosome;poly(A) RNA binding;organic cyclic compound binding;RNA binding;	1;2;4;2;3;3;6;3;5;	K17402			IPR023611;IPR019520;	Ribosomal protein S23/S25, mitochondrial;Ribosomal protein S23/Rsm25, mitochondrial;	nucleus
c70451_g1	817082544 ref|XP_012263837.1| PREDICTED: peroxiredoxin 1 [Athalia rosae] gi|817082546|ref|XP_012263838.1| PREDICTED: peroxiredoxin 1 [Athalia rosae] gi|817082548|ref|XP_012263839.1| PREDICTED: peroxiredoxin 1 [Athalia rosae]	Down	1.237	0.807	1.192	0.843	1.47212	0.00542809	0.679292	0.00542809													IPR013766;IPR000866;IPR019479;IPR012336;IPR024706;	Thioredoxin domain;Alkyl hydroperoxide reductase subunit C/ Thiol specific antioxidant;Peroxiredoxin, C-terminal;Thioredoxin-like fold;Peroxiredoxin, AhpC-type;	cytosol	7292861	254	O	[O] Posttranslational modification, protein turnover, chaperones;
c70740_g1	646710071 gb|KDR15691.1| Arfaptin-2 [Zootermopsis nevadensis]	Down	1.115	0.91	1.138	0.89	1.25167	0.00449658	0.798935	0.00449658										K20314			IPR027267;IPR010504;IPR030798;	Arfaptin homology (AH) domain/BAR domain;Arfaptin homology (AH) domain;Arfaptin family;	nucleus	7299428	419	T	[T] Signal transduction mechanisms;
c70816_g1	939685607 ref|XP_014287118.1| PREDICTED: cytochrome c oxidase subunit 7C, mitochondrial-like [Halyomorpha halys]	Up	0.904	1.071	0.867	1.106	0.813505	0.0153749	1.22925	0.0153749				GO:0044444;GO:0005740;GO:0031975;GO:0043229;GO:0043227;GO:0043226;GO:0031224;GO:0005737;GO:0044446;GO:0031090;GO:0016021;GO:0016020;GO:0005739;GO:0005575;GO:0031967;GO:0031966;GO:0044425;GO:0043231;GO:0044464;GO:0005623;GO:0005622;GO:0005743;GO:0044429;GO:0044424;GO:0019866;GO:0044422;	cytoplasmic part;mitochondrial envelope;envelope;intracellular organelle;membrane-bounded organelle;organelle;intrinsic component of membrane;cytoplasm;intracellular organelle part;organelle membrane;integral component of membrane;membrane;mitochondrion;cellular_component;organelle envelope;mitochondrial membrane;membrane part;intracellular membrane-bounded organelle;cell part;cell;intracellular;…	4;5;3;3;3;2;3;4;3;3;4;2;5;1;4;4;2;4;2;2;3;5;4;3;4;2;	GO:0003674;GO:0016491;GO:0022857;GO:0015002;GO:0004129;GO:0005215;GO:0008324;GO:0003824;GO:0009055;GO:0022891;GO:0022890;GO:0022892;GO:0015075;GO:0015077;GO:0016676;GO:0016675;GO:0015078;	molecular_function;oxidoreductase activity;transmembrane transporter activity;heme-copper terminal oxidase activity;cytochrome-c oxidase activity;transporter activity;cation transmembrane transporter activity;catalytic activity;electron carrier activity;substrate-specific transmembrane transporter activity;inorganic cation transmembrane transporter activity;substrate-specific transporter activity…	1;3;3;4;3;2;6;2;2;4;7;3;5;8;5;4;9;	K02272	map00190;map01100;map04260;map04932;map05010;map05012;map05016;	Oxidative phosphorylation;Metabolic pathways;Cardiac muscle contraction;Non-alcoholic fatty liver disease (NAFLD);Alzheimer's disease;Parkinson's disease;Huntington's disease;	IPR004202;	Cytochrome c oxidase subunit VIIc;	chloroplast	Hs4502993	63.9	C	[C] Energy production and conversion;
c70963_g1	749732438 ref|XP_011140243.1| PREDICTED: probable small nuclear ribonucleoprotein G [Harpegnathos saltator] gi|307214549|gb|EFN89534.1| Probable small nuclear ribonucleoprotein G [Harpegnathos saltator]	Down	1.134	0.895	1.107	0.915	1.23812	0.00602285	0.807675	0.00602285	GO:0007051;GO:0044238;GO:0043933;GO:1903047;GO:0090304;GO:0006807;GO:0071840;GO:0008380;GO:0043170;GO:1901360;GO:0044260;GO:0006396;GO:0016043;GO:0071704;GO:0010467;GO:0044699;GO:0019233;GO:0003008;GO:0006996;GO:0032501;GO:0000278;GO:0006139;GO:0050877;GO:0009987;GO:0006725;GO:0000398;GO:0007600;GO:0000375;GO:0007052;GO:0000377;GO:0008150;GO:0008152;GO:0007010;GO:0046483;GO:0016070;GO:0016071;GO:…	spindle organization;primary metabolic process;macromolecular complex subunit organization;mitotic cell cycle process;nucleic acid metabolic process;nitrogen compound metabolic process;cellular component organization or biogenesis;RNA splicing;macromolecule metabolic process;organic cyclic compound metabolic process;cellular macromolecule metabolic process;RNA processing;cellular component organi…	5;3;4;5;5;3;2;7;4;4;4;6;3;3;5;2;6;3;4;2;5;4;4;2;4;8;5;8;6;9;1;2;5;4;5;6;4;4;4;4;3;4;5;5;3;7;	GO:0044464;GO:0043229;GO:0043227;GO:0043226;GO:0005575;GO:0005732;GO:0005634;GO:0030529;GO:0071011;GO:0071013;GO:0032991;GO:0043231;GO:0030532;GO:1990904;GO:0005623;GO:0005622;GO:0044446;GO:0044428;GO:0044422;GO:0044424;GO:0005681;	cell part;intracellular organelle;membrane-bounded organelle;organelle;cellular_component;small nucleolar ribonucleoprotein complex;nucleus;intracellular ribonucleoprotein complex;precatalytic spliceosome;catalytic step 2 spliceosome;macromolecular complex;intracellular membrane-bounded organelle;small nuclear ribonucleoprotein complex;ribonucleoprotein complex;cell;intracellular;intracellular or…	2;3;3;2;1;5;5;4;6;6;2;4;5;3;2;3;3;4;2;3;5;	GO:1901363;GO:0003674;GO:0005488;GO:0003676;GO:0044822;GO:0003723;GO:0097159;	heterocyclic compound binding;molecular_function;binding;nucleic acid binding;poly(A) RNA binding;RNA binding;organic cyclic compound binding;	3;1;2;4;6;5;3;	K11099	map03040;	Spliceosome;	IPR010920;IPR001163;IPR034098;	LSM domain;LSM domain, eukaryotic/archaea-type;Small nuclear ribonucleoprotein G;	cytosol	7293253	107	A	[A] RNA processing and modification;
c71078_g1	312306042 gb|ADQ73874.1| 60S ribosomal protein L5 [Laodelphax striatella]	Up	0.916	1.067	0.879	1.096	0.829866	0.0159302	1.20501	0.0159302	GO:0034645;GO:1901564;GO:0044249;GO:1901576;GO:0044260;GO:0043603;GO:0043043;GO:0071704;GO:0010467;GO:1901566;GO:0043170;GO:0044267;GO:0009987;GO:0009058;GO:0009059;GO:0008150;GO:0008152;GO:0044271;GO:0006518;GO:0043604;GO:0044238;GO:0019538;GO:0034641;GO:0006807;GO:0044237;GO:0006412;	cellular macromolecule biosynthetic process;organonitrogen compound metabolic process;cellular biosynthetic process;organic substance biosynthetic process;cellular macromolecule metabolic process;cellular amide metabolic process;peptide biosynthetic process;organic substance metabolic process;gene expression;organonitrogen compound biosynthetic process;macromolecule metabolic process;cellular pro…	5;4;4;4;4;5;6;3;5;5;4;5;2;3;5;1;2;5;5;6;3;4;4;3;3;6;	GO:1990904;GO:0043226;GO:0043229;GO:0043228;GO:0005737;GO:0030529;GO:0032991;GO:0005840;GO:0043232;GO:0044464;GO:0005623;GO:0005622;GO:0005575;GO:0044444;GO:0044424;	ribonucleoprotein complex;organelle;intracellular organelle;non-membrane-bounded organelle;cytoplasm;intracellular ribonucleoprotein complex;macromolecular complex;ribosome;intracellular non-membrane-bounded organelle;cell part;cell;intracellular;cellular_component;cytoplasmic part;intracellular part;	3;2;3;3;4;4;2;5;4;2;2;3;1;4;3;	GO:0003674;GO:0005488;GO:0003676;GO:0019843;GO:1901363;GO:0005198;GO:0003735;GO:0008097;GO:0097159;GO:0003723;	molecular_function;binding;nucleic acid binding;rRNA binding;heterocyclic compound binding;structural molecule activity;structural constituent of ribosome;5S rRNA binding;organic cyclic compound binding;RNA binding;	1;2;4;6;3;2;3;7;3;5;	K02932	map03010;	Ribosome;	IPR025607;IPR005485;	Ribosomal protein L5 eukaryotic/L18 archaeal, C-terminal;Ribosomal protein L5 eukaryotic/L18 archaeal;	mitochondria	7289495	457	J	[J] Translation, ribosomal structure and biogenesis;
c71265_g1	646707588 gb|KDR14277.1| Dehydrogenase/reductase SDR family member 11 [Zootermopsis nevadensis]	Up	0.892	1.085	0.887	1.09	0.817931	0.000318693	1.2226	0.000318693				GO:0005575;GO:0005576;	cellular_component;extracellular region;	1;2;	GO:0003824;GO:0003674;GO:0016491;	catalytic activity;molecular_function;oxidoreductase activity;	2;1;3;	K15890	map00900;map00981;	Terpenoid backbone biosynthesis;Insect hormone biosynthesis;	IPR002347;IPR016040;IPR020904;	Short-chain dehydrogenase/reductase SDR;NAD(P)-binding domain;Short-chain dehydrogenase/reductase, conserved site;	chloroplast	7292690	198	Q	[Q] Secondary metabolites biosynthesis, transport and catabolism;
c71773_g1	1012973636 gb|KYQ48013.1| hypothetical protein ALC60_12973 [Trachymyrmex zeteki]	Up	0.846	1.122	0.909	1.072	0.799909	0.0319659	1.25014	0.0319659	GO:0060429;GO:0030154;GO:0048468;GO:0048707;GO:0035220;GO:0009791;GO:0048102;GO:0002165;GO:0009886;GO:0010623;GO:0008219;GO:0009653;GO:0007275;GO:0044699;GO:0007435;GO:0007431;GO:0048869;GO:0007552;GO:0008150;GO:0048513;GO:0022612;GO:0032502;GO:0009887;GO:0032501;GO:0035071;GO:0035070;GO:0009987;GO:0009888;GO:0060033;GO:0044767;GO:0012501;GO:0035272;GO:0044763;GO:0035295;GO:0022416;GO:0007423;GO:…	epithelium development;cell differentiation;cell development;instar larval or pupal morphogenesis;wing disc development;post-embryonic development;autophagic cell death;instar larval or pupal development;post-embryonic morphogenesis;developmental programmed cell death;cell death;anatomical structure morphogenesis;multicellular organism development;single-organism process;salivary gland morphogene…	5;5;4;5;5;4;6;5;4;5;4;3;4;2;6;5;4;5;1;4;5;2;4;2;6;5;2;4;4;3;5;5;3;4;5;4;3;4;3;4;4;	GO:0098595;GO:0005737;GO:0044464;GO:0005623;GO:0005622;GO:0005575;GO:0044444;GO:0005576;GO:0044424;GO:0045169;	perivitelline space;cytoplasm;cell part;cell;intracellular;cellular_component;cytoplasmic part;extracellular region;intracellular part;fusome;	3;4;2;2;3;1;4;2;3;5;	GO:0030414;GO:0070011;GO:0003674;GO:0098772;GO:0004857;GO:0061134;GO:0008234;GO:0061135;GO:0016787;GO:0030234;GO:0004866;GO:0004869;GO:0008233;GO:0003824;	peptidase inhibitor activity;peptidase activity, acting on L-amino acid peptides;molecular_function;molecular function regulator;enzyme inhibitor activity;peptidase regulator activity;cysteine-type peptidase activity;endopeptidase regulator activity;hydrolase activity;enzyme regulator activity;endopeptidase inhibitor activity;cysteine-type endopeptidase inhibitor activity;peptidase activity;catal…	5;5;1;2;4;4;6;5;3;3;6;7;4;2;	K01373	map04142;map04210;	Lysosome;Apoptosis;	IPR000169;IPR013128;IPR033163;IPR013201;IPR000668;IPR025661;IPR025660;	Cysteine peptidase, cysteine active site;Peptidase C1A;CPB peptidase;Cathepsin propeptide inhibitor domain (I29);Peptidase C1A, papain C-terminal;Cysteine peptidase, asparagine active site;Cysteine peptidase, histidine active site;	cytosol	7296777	352	O	[O] Posttranslational modification, protein turnover, chaperones;
c72207_g1	1000212232 gb|KXJ81871.1| hypothetical protein RP20_CCG017348 [Aedes albopictus]	Up	0.739	1.202	0.806	1.152	0.65633	0.0105106	1.52362	0.0105106	GO:0019752;GO:0006099;GO:0009060;GO:0044237;GO:0006091;GO:0072350;GO:0044699;GO:0044710;GO:0071704;GO:0009987;GO:0045333;GO:0008152;GO:0043436;GO:0055114;GO:0044238;GO:0015980;GO:0006082;GO:0044763;GO:0006101;GO:0008150;GO:0044281;	carboxylic acid metabolic process;tricarboxylic acid cycle;aerobic respiration;cellular metabolic process;generation of precursor metabolites and energy;tricarboxylic acid metabolic process;single-organism process;single-organism metabolic process;organic substance metabolic process;cellular process;cellular respiration;metabolic process;oxoacid metabolic process;oxidation-reduction process;prima…	6;4;6;3;4;7;2;3;3;2;5;2;5;4;3;4;4;3;8;1;4;	GO:0005737;GO:0044464;GO:0005623;GO:0005622;GO:0005575;GO:0044424;	cytoplasm;cell part;cell;intracellular;cellular_component;intracellular part;	4;2;2;3;1;3;	GO:0003674;GO:0016491;GO:0016616;GO:0003824;GO:0030060;GO:0016615;GO:0016614;	molecular_function;oxidoreductase activity;oxidoreductase activity, acting on the CH-OH group of donors, NAD or NADP as acceptor;catalytic activity;L-malate dehydrogenase activity;malate dehydrogenase activity;oxidoreductase activity, acting on CH-OH group of donors;	1;3;5;2;6;5;4;				IPR003767;	Malate/L-lactate dehydrogenase-like;	chloroplast	7296399	513	C	[C] Energy production and conversion;
c72343_g1	751464488 ref|XP_011187191.1| PREDICTED: NADH dehydrogenase [ubiquinone] 1 alpha subcomplex subunit 6 [Bactrocera cucurbitae]	Up	0.902	1.078	0.891	1.087	0.828176	0.00145652	1.20747	0.00145652	GO:0044699;GO:0044710;GO:0006950;GO:0008150;GO:0008152;GO:0006979;GO:0055114;GO:0050896;	single-organism process;single-organism metabolic process;response to stress;biological_process;metabolic process;response to oxidative stress;oxidation-reduction process;response to stimulus;	2;3;3;1;2;4;4;2;	GO:0019866;GO:0031975;GO:0043229;GO:0043227;GO:0043226;GO:0005737;GO:0005575;GO:0031090;GO:0098796;GO:0016020;GO:0098803;GO:0005740;GO:0005739;GO:0098800;GO:0044455;GO:0005747;GO:1902494;GO:0031967;GO:0031966;GO:1990204;GO:0043234;GO:0045271;GO:0032991;GO:0043231;GO:0030964;GO:0044464;GO:0005623;GO:0005622;GO:0044446;GO:0005743;GO:0044444;GO:0005746;GO:0044429;GO:0044424;GO:0044425;GO:0070469;GO:…	organelle inner membrane;envelope;intracellular organelle;membrane-bounded organelle;organelle;cytoplasm;cellular_component;organelle membrane;membrane protein complex;membrane;respiratory chain complex;mitochondrial envelope;mitochondrion;inner mitochondrial membrane protein complex;mitochondrial membrane part;mitochondrial respiratory chain complex I;catalytic complex;organelle envelope;mitocho…	4;3;3;3;2;4;1;3;3;2;4;5;5;4;3;5;4;4;4;3;3;4;2;4;4;2;2;3;3;5;4;4;4;3;2;3;2;4;				K03950	map00190;map01100;map04932;map05010;map05012;map05016;	Oxidative phosphorylation;Metabolic pathways;Non-alcoholic fatty liver disease (NAFLD);Alzheimer's disease;Parkinson's disease;Huntington's disease;	IPR008011;IPR016488;	Complex 1 LYR protein;NADH dehydrogenase [ubiquinone] (complex I), alpha subcomplex, subunit 6;	chloroplast	7303679	176	C	[C] Energy production and conversion;
c72388_g1	501292022 dbj|BAN20441.1| hypothetical protein [Riptortus pedestris]	Up	0.901	1.079	0.823	1.141	0.776577	0.0380658	1.2877	0.0380658							GO:0043169;GO:0046914;GO:0097159;GO:0043167;GO:0003674;GO:0005488;GO:0003676;GO:0046872;GO:1901363;GO:0008270;	cation binding;transition metal ion binding;organic cyclic compound binding;ion binding;molecular_function;binding;nucleic acid binding;metal ion binding;heterocyclic compound binding;zinc ion binding;	4;6;3;3;1;2;4;5;3;7;	K09250			IPR001878;	Zinc finger, CCHC-type;	nucleus	7291506	124	O	[O] Posttranslational modification, protein turnover, chaperones;
c72557_g1	641650241 ref|XP_008188744.1| PREDICTED: succinyl-CoA ligase [GDP-forming] subunit beta, mitochondrial [Acyrthosiphon pisum]	Up	0.895	1.083	0.874	1.101	0.809982	0.00441249	1.2346	0.00441249	GO:0019752;GO:0006099;GO:0009060;GO:0044281;GO:0006091;GO:0072350;GO:0044699;GO:0044710;GO:0008150;GO:0071704;GO:0009987;GO:0044763;GO:0008152;GO:0043436;GO:0055114;GO:0044238;GO:0015980;GO:0006082;GO:0044237;GO:0006101;GO:0045333;	carboxylic acid metabolic process;tricarboxylic acid cycle;aerobic respiration;small molecule metabolic process;generation of precursor metabolites and energy;tricarboxylic acid metabolic process;single-organism process;single-organism metabolic process;biological_process;organic substance metabolic process;cellular process;single-organism cellular process;metabolic process;oxoacid metabolic proc…	6;4;6;4;4;7;2;3;1;3;2;3;2;5;4;3;4;4;3;8;5;	GO:0005739;GO:0043226;GO:0044424;GO:0043227;GO:0005575;GO:0005623;GO:0005737;GO:0005622;GO:0044464;GO:0043229;GO:0043231;GO:0044444;	mitochondrion;organelle;intracellular part;membrane-bounded organelle;cellular_component;cell;cytoplasm;intracellular;cell part;intracellular organelle;intracellular membrane-bounded organelle;cytoplasmic part;	5;2;3;3;1;2;4;3;2;3;4;4;	GO:0035639;GO:0003674;GO:0001883;GO:1901363;GO:0001882;GO:0043168;GO:0032561;GO:0036094;GO:0043167;GO:1901265;GO:0032549;GO:0004774;GO:0032559;GO:0004776;GO:0005524;GO:0005525;GO:0000166;GO:0016878;GO:0003824;GO:0017076;GO:0016874;GO:0016877;GO:0030554;GO:0097367;GO:0097159;GO:0016405;GO:0019001;GO:0032555;GO:0032550;GO:0032553;GO:0005488;	purine ribonucleoside triphosphate binding;molecular_function;purine nucleoside binding;heterocyclic compound binding;nucleoside binding;anion binding;guanyl ribonucleotide binding;small molecule binding;ion binding;nucleoside phosphate binding;ribonucleoside binding;succinate-CoA ligase activity;adenyl ribonucleotide binding;succinate-CoA ligase (GDP-forming) activity;ATP binding;GTP binding;nuc…	5;1;5;3;4;4;6;3;3;4;5;6;6;7;6;6;4;5;2;5;3;4;6;3;3;5;6;5;6;4;2;	K01900	map00020;map00640;map01100;map01110;map01120;map01130;map01200;	Citrate cycle (TCA cycle);Propanoate metabolism;Metabolic pathways;Biosynthesis of secondary metabolites;Microbial metabolism in diverse environments;Biosynthesis of antibiotics;Carbon metabolism;	IPR017866;IPR005809;IPR013650;IPR005811;IPR013815;IPR034722;IPR016102;	Succinyl-CoA synthetase, beta subunit, conserved site;Succinate--CoA synthetase, beta subunit;ATP-grasp fold, succinyl-CoA synthetase-type;ATP-citrate lyase/succinyl-CoA ligase;ATP-grasp fold, subdomain 1;Succinate--CoA ligase [GDP-forming] subunit beta, mitochondrial;Succinyl-CoA synthetase-like;	chloroplast	7295455	503	C	[C] Energy production and conversion;
c72938_g1	157167397 ref|XP_001653905.1| AAEL009649-PA [Aedes aegypti] gi|108874229|gb|EAT38454.1| AAEL009649-PA [Aedes aegypti]	Up	0.873	1.101	0.913	1.067	0.823801	0.0183678	1.21389	0.0183678	GO:0080090;GO:0019222;GO:0048468;GO:0016358;GO:0032989;GO:1901362;GO:0044707;GO:0071840;GO:0007517;GO:0010604;GO:0048869;GO:0048513;GO:0048518;GO:0060255;GO:2001141;GO:0032990;GO:0046483;GO:0031507;GO:0045799;GO:0010638;GO:0019438;GO:0071103;GO:0022607;GO:0034645;GO:0009891;GO:0051254;GO:0031175;GO:0043170;GO:0050789;GO:0097659;GO:1901576;GO:0000904;GO:0000902;GO:0044260;GO:0016043;GO:0065003;GO:…	regulation of primary metabolic process;regulation of metabolic process;cell development;dendrite development;cellular component morphogenesis;organic cyclic compound biosynthetic process;single-multicellular organism process;cellular component organization or biogenesis;muscle organ development;positive regulation of macromolecule metabolic process;cellular developmental process;animal organ dev…	4;3;4;4;4;5;3;2;5;4;4;4;2;4;6;5;4;7;7;5;5;6;4;5;4;5;5;4;2;7;4;5;5;4;3;5;2;4;7;7;5;4;4;3;1;2;4;5;7;5;4;6;5;5;6;6;7;6;6;5;5;4;4;4;4;6;4;3;2;3;4;5;2;5;4;2;2;4;7;6;5;7;5;6;6;3;7;6;7;6;4;5;4;4;5;4;5;5;6;6;5;7;3;5;7;5;6;5;6;5;6;5;3;3;5;3;4;4;6;4;3;7;5;5;5;3;3;3;3;3;3;	GO:0035060;GO:0031974;GO:0031981;GO:0000790;GO:0000791;GO:0090544;GO:0043234;GO:0043231;GO:0043232;GO:0043233;GO:0044428;GO:0044424;GO:0044427;GO:0044422;GO:0043229;GO:0043228;GO:0000228;GO:0043227;GO:0005719;GO:0044446;GO:0070604;GO:0070603;GO:0005634;GO:0044454;GO:0044464;GO:0005623;GO:0005622;GO:0000785;GO:0070013;GO:0043226;GO:0005694;GO:0032991;GO:0005575;	brahma complex;membrane-enclosed lumen;nuclear lumen;nuclear chromatin;euchromatin;BAF-type complex;protein complex;intracellular membrane-bounded organelle;intracellular non-membrane-bounded organelle;organelle lumen;nuclear part;intracellular part;chromosomal part;organelle part;intracellular organelle;non-membrane-bounded organelle;nuclear chromosome;membrane-bounded organelle;nuclear euchroma…	6;2;5;4;4;5;3;4;4;3;4;3;4;2;3;3;5;3;5;3;6;4;5;5;2;2;3;3;4;2;5;2;1;	GO:0003674;GO:0005488;GO:0003676;GO:1901363;GO:0001085;GO:0008092;GO:0097159;GO:0017022;GO:0008134;GO:0005515;GO:0003677;	molecular_function;binding;nucleic acid binding;heterocyclic compound binding;RNA polymerase II transcription factor binding;cytoskeletal protein binding;organic cyclic compound binding;myosin binding;transcription factor binding;protein binding;DNA binding;	1;2;4;3;5;4;3;5;4;3;5;	K11650			IPR019835;IPR003121;	SWIB domain;SWIB/MDM2 domain;	nucleus	7292842	724	BK	[B] Chromatin structure and dynamics;[K] Transcription;
c73097_g1	646719565 gb|KDR21622.1| Carboxypeptidase B [Zootermopsis nevadensis]	Up	0.843	1.124	0.877	1.098	0.774077	0.0071914	1.29186	0.0071914				GO:0005575;GO:0005576;	cellular_component;extracellular region;	1;2;	GO:0016787;GO:0046914;GO:0003824;GO:0004181;GO:0004180;GO:0008270;GO:0043169;GO:0043167;GO:0008238;GO:0070011;GO:0003674;GO:0005488;GO:0008233;GO:0046872;GO:0008235;GO:0008237;	hydrolase activity;transition metal ion binding;catalytic activity;metallocarboxypeptidase activity;carboxypeptidase activity;zinc ion binding;cation binding;ion binding;exopeptidase activity;peptidase activity, acting on L-amino acid peptides;molecular_function;binding;peptidase activity;metal ion binding;metalloexopeptidase activity;metallopeptidase activity;	3;6;2;8;7;7;4;3;6;5;1;2;4;5;7;6;				IPR034223;IPR000834;IPR003146;IPR009020;	Insect gut carboxypeptidase-like, carboxypeptidase domain;Peptidase M14, carboxypeptidase A;Carboxypeptidase, activation peptide;Protease propeptides/proteinase inhibitor I9;	cytosol	7290634_2	380	S	[S] Function unknown;
c73109_g1	646719109 gb|KDR21339.1| Sorting nexin-6 [Zootermopsis nevadensis]	Up	0.848	1.12	0.885	1.092	0.783454	0.00925363	1.2764	0.00925363	GO:0051348;GO:0019220;GO:0080090;GO:0019222;GO:0048585;GO:0048583;GO:0008104;GO:0007165;GO:0007166;GO:0007167;GO:0007169;GO:1901362;GO:0071840;GO:0032774;GO:0051716;GO:0010605;GO:0009968;GO:0070727;GO:0006355;GO:0018212;GO:0070848;GO:0018193;GO:0044092;GO:0048519;GO:0046483;GO:0060255;GO:0007178;GO:0045859;GO:0045184;GO:0007176;GO:0007175;GO:0007173;GO:2001141;GO:0010033;GO:0007179;GO:0016192;GO:…	negative regulation of transferase activity;regulation of phosphate metabolic process;regulation of primary metabolic process;regulation of metabolic process;negative regulation of response to stimulus;regulation of response to stimulus;protein localization;signal transduction;cell surface receptor signaling pathway;enzyme linked receptor protein signaling pathway;transmembrane receptor protein t…	6;6;4;3;3;3;4;4;5;6;7;5;2;6;3;4;4;4;6;8;5;7;4;2;4;4;7;7;4;5;6;9;6;4;6;5;7;3;7;3;4;4;8;8;5;5;4;4;4;4;7;3;4;3;4;4;3;5;4;3;5;5;7;5;4;5;6;6;3;3;2;4;8;9;3;5;5;4;6;4;4;4;3;5;5;1;6;5;5;3;5;6;6;5;2;4;3;5;4;5;6;5;6;5;2;4;6;5;4;3;4;2;8;5;3;4;5;2;4;5;5;5;4;6;4;4;4;2;4;7;7;6;8;5;6;3;5;5;6;6;7;5;5;5;5;4;6;4;5;5;5;4;4;6;6;5;5;5;6;6;2;3;5;5;4;5;5;7;8;5;6;5;3;5;6;5;4;5;3;4;4;4;4;6;3;2;3;3;4;3;3;5;4;5;5;7;7;3;	GO:0097422;GO:0031982;GO:0016023;GO:0016020;GO:0031988;GO:0031901;GO:0043234;GO:0043231;GO:0044424;GO:0044425;GO:0044422;GO:0043229;GO:0005773;GO:0043227;GO:0043226;GO:0044437;GO:0012505;GO:0044446;GO:0044444;GO:0044440;GO:0097708;GO:0019898;GO:0010008;GO:0005737;GO:0031090;GO:0031410;GO:0005634;GO:0044464;GO:0005623;GO:0005622;GO:0098588;GO:0005575;GO:0005774;GO:0098796;GO:0098805;GO:0032991;GO:…	tubular endosome;vesicle;cytoplasmic, membrane-bounded vesicle;membrane;membrane-bounded vesicle;early endosome membrane;protein complex;intracellular membrane-bounded organelle;intracellular part;membrane part;organelle part;intracellular organelle;vacuole;membrane-bounded organelle;organelle;vacuolar part;endomembrane system;intracellular organelle part;cytoplasmic part;endosomal part;intracell…	6;4;5;2;5;6;3;4;3;2;2;3;5;3;2;4;3;3;4;5;4;3;5;4;3;5;5;2;2;3;4;1;4;3;3;2;3;3;4;5;	GO:0003674;GO:0005488;GO:0008092;GO:0035091;GO:0046983;GO:0046982;GO:0005543;GO:0043167;GO:0042802;GO:0042803;GO:0008289;GO:0005515;GO:0034452;GO:0043168;	molecular_function;binding;cytoskeletal protein binding;phosphatidylinositol binding;protein dimerization activity;protein heterodimerization activity;phospholipid binding;ion binding;identical protein binding;protein homodimerization activity;lipid binding;protein binding;dynactin binding;anion binding;	1;2;4;5;4;5;4;3;4;5;3;3;5;4;	K17920	map04144;	Endocytosis;	IPR015404;IPR027267;IPR001683;IPR014637;	Sorting nexin Vps5-like, C-terminal;Arfaptin homology (AH) domain/BAR domain;Phox homologous domain;Sorting nexin-5/6/32;	cytosol	7297365	520	V	[V] Defense mechanisms;
c73267_g1	482875780 gb|AGK40915.1| proclotting enzyme-3 [Nilaparvata lugens]	Up	0.808	1.152	0.824	1.141	0.711731	0.000861741	1.40502	0.000861741										K09640			IPR033116;IPR009003;IPR001254;IPR018114;IPR001314;	Serine proteases, trypsin family, serine active site;Peptidase S1, PA clan;Serine proteases, trypsin domain;Serine proteases, trypsin family, histidine active site;Peptidase S1A, chymotrypsin family;	chloroplast	7293767	206	E	[E] Amino acid transport and metabolism;
c73384_g1	1004396849 gb|KYB25742.1| Replication factor C subunit 2-like Protein [Tribolium castaneum]	Down	1.119	0.906	1.153	0.878	1.27354	0.00804812	0.785211	0.00804812	GO:0080090;GO:0019222;GO:1901362;GO:1901360;GO:1900262;GO:1900264;GO:0010604;GO:0006260;GO:0006261;GO:0044093;GO:0048518;GO:0051054;GO:0051052;GO:0060255;GO:0046483;GO:0006275;GO:0019438;GO:0009893;GO:0009891;GO:0006807;GO:0043170;GO:0050789;GO:1901576;GO:0051347;GO:0044260;GO:0065007;GO:0065009;GO:0018130;GO:0050790;GO:2000278;GO:0009889;GO:0050794;GO:0008150;GO:0008152;GO:0034654;GO:0044271;GO:…	regulation of primary metabolic process;regulation of metabolic process;organic cyclic compound biosynthetic process;organic cyclic compound metabolic process;regulation of DNA-directed DNA polymerase activity;positive regulation of DNA-directed DNA polymerase activity;positive regulation of macromolecule metabolic process;DNA replication;DNA-dependent DNA replication;positive regulation of molec…	4;3;5;4;6;7;4;6;7;4;2;5;5;4;4;6;5;3;4;3;4;2;4;6;4;2;3;5;4;6;4;3;1;2;5;5;5;5;5;4;4;5;7;5;4;6;2;4;6;5;5;4;4;5;6;3;5;5;3;5;4;4;3;3;5;3;	GO:0043234;GO:0043231;GO:0043232;GO:0005663;GO:0044424;GO:0044427;GO:0044422;GO:0043229;GO:0043227;GO:0005657;GO:0044446;GO:0005634;GO:0031390;GO:0044464;GO:0005623;GO:0005622;GO:0043228;GO:0043226;GO:0005694;GO:0032991;GO:0005575;	protein complex;intracellular membrane-bounded organelle;intracellular non-membrane-bounded organelle;DNA replication factor C complex;intracellular part;chromosomal part;organelle part;intracellular organelle;membrane-bounded organelle;replication fork;intracellular organelle part;nucleus;Ctf18 RFC-like complex;cell part;cell;intracellular;non-membrane-bounded organelle;organelle;chromosome;macr…	3;4;4;4;3;4;2;3;3;5;3;5;4;2;2;3;3;2;5;2;1;	GO:1901363;GO:0000166;GO:0097367;GO:0003674;GO:0005488;GO:0003676;GO:0003677;GO:1901265;GO:0032549;GO:0017076;GO:0005524;GO:0097159;GO:0032559;GO:0032555;GO:0032550;GO:0032553;GO:0035639;GO:0019899;GO:0043168;GO:0043167;GO:0030554;GO:0005515;GO:0001883;GO:0001882;GO:0036094;	heterocyclic compound binding;nucleotide binding;carbohydrate derivative binding;molecular_function;binding;nucleic acid binding;DNA binding;nucleoside phosphate binding;ribonucleoside binding;purine nucleotide binding;ATP binding;organic cyclic compound binding;adenyl ribonucleotide binding;purine ribonucleotide binding;purine ribonucleoside binding;ribonucleotide binding;purine ribonucleoside t…	3;4;3;1;2;4;5;4;5;5;6;3;6;5;6;4;5;4;4;3;6;3;5;4;3;				IPR027417;	P-loop containing nucleoside triphosphate hydrolase;	cytosol	Hs6677723	89	L	[L] Replication, recombination and repair;
c73403_g1	501290200 dbj|BAN20148.1| leucyl aminopeptidase, putative [Riptortus pedestris]	Up	0.87	1.103	0.901	1.079	0.811641	0.0089766	1.23207	0.0089766				GO:0005737;GO:0044464;GO:0005623;GO:0005622;GO:0005575;GO:0044424;	cytoplasm;cell part;cell;intracellular;cellular_component;intracellular part;	4;2;2;3;1;3;	GO:0004177;GO:0030145;GO:0046872;GO:0046914;GO:0016787;GO:0003824;GO:0043169;GO:0008238;GO:0070011;GO:0003674;GO:0005488;GO:0008233;GO:0043167;GO:0008235;GO:0008237;	aminopeptidase activity;manganese ion binding;metal ion binding;transition metal ion binding;hydrolase activity;catalytic activity;cation binding;exopeptidase activity;peptidase activity, acting on L-amino acid peptides;molecular_function;binding;peptidase activity;ion binding;metalloexopeptidase activity;metallopeptidase activity;	7;7;5;6;3;2;4;6;5;1;2;4;3;7;6;	K01255	map00480;map01100;	Glutathione metabolism;Metabolic pathways;	IPR000819;IPR011356;	Peptidase M17, leucyl aminopeptidase, C-terminal;Peptidase M17, leucine aminopeptidase/peptidase B;	cytosol	7299812	478	R	[R] General function prediction only;
c73574_g1	939695335 ref|XP_014291768.1| PREDICTED: uncharacterized protein LOC106690752 [Halyomorpha halys]	Up	0.747	1.2	0.737	1.21	0.615768	0.000233161	1.62399	0.000233161													IPR002350;	Kazal domain;	chloroplast
c73739_g1	915658128 gb|KOC61332.1| MD-2-related lipid-recognition protein [Habropoda laboriosa]	Up	0.789	1.166	0.833	1.133	0.705524	0.00653543	1.41739	0.00653543				GO:0005575;GO:0005576;	cellular_component;extracellular region;	1;2;	GO:0003674;GO:0008289;GO:0005488;	molecular_function;lipid binding;binding;	1;3;2;	K13443	map04142;	Lysosome;	IPR014756;IPR003172;	Immunoglobulin E-set;MD-2-related lipid-recognition domain;	chloroplast
c74074_g1	646713068 gb|KDR17569.1| Methionine adenosyltransferase 2 subunit beta [Zootermopsis nevadensis]	Up	0.922	1.062	0.855	1.116	0.815886	0.0430957	1.22566	0.0430957	GO:0042398;GO:0006730;GO:1901564;GO:0044249;GO:0034641;GO:0006807;GO:0009108;GO:0044281;GO:1901137;GO:0072521;GO:0072522;GO:1901362;GO:0044699;GO:1901576;GO:0044710;GO:0051186;GO:0071704;GO:0042278;GO:0051188;GO:0006732;GO:1901360;GO:0006790;GO:0046483;GO:0046500;GO:0018130;GO:0009119;GO:0006139;GO:0009987;GO:0006725;GO:0009058;GO:0044711;GO:0044763;GO:0009116;GO:0008152;GO:0019438;GO:0034654;GO:…	cellular modified amino acid biosynthetic process;one-carbon metabolic process;organonitrogen compound metabolic process;cellular biosynthetic process;cellular nitrogen compound metabolic process;nitrogen compound metabolic process;coenzyme biosynthetic process;small molecule metabolic process;carbohydrate derivative biosynthetic process;purine-containing compound metabolic process;purine-contain…	5;4;4;4;4;3;6;4;5;5;6;5;2;4;3;4;3;6;5;5;4;4;4;5;5;6;4;2;4;3;4;3;5;2;5;5;5;8;4;3;4;5;5;6;4;7;3;4;7;7;1;5;6;	GO:0048269;GO:1990234;GO:0044464;GO:0032991;GO:0005622;GO:0043226;GO:0005737;GO:0070062;GO:0043227;GO:0005634;GO:0005739;GO:1902494;GO:0005623;GO:1903561;GO:0031982;GO:0043234;GO:0043230;GO:0043229;GO:0043231;GO:0005575;GO:0044444;GO:0005576;GO:0044424;GO:0044421;	methionine adenosyltransferase complex;transferase complex;cell part;macromolecular complex;intracellular;organelle;cytoplasm;extracellular exosome;membrane-bounded organelle;nucleus;mitochondrion;catalytic complex;cell;extracellular vesicle;vesicle;protein complex;extracellular organelle;intracellular organelle;intracellular membrane-bounded organelle;cellular_component;cytoplasmic part;extracel…	4;5;2;2;3;2;4;4;3;5;5;4;2;3;4;3;3;3;4;1;4;2;3;2;	GO:0003674;GO:0048270;GO:0030234;GO:0098772;	molecular_function;methionine adenosyltransferase regulator activity;enzyme regulator activity;molecular function regulator;	1;4;3;2;	K00789	map00270;map01100;map01110;map01230;	Cysteine and methionine metabolism;Metabolic pathways;Biosynthesis of secondary metabolites;Biosynthesis of amino acids;	IPR005913;IPR016040;IPR029903;	dTDP-4-dehydrorhamnose reductase family;NAD(P)-binding domain;RmlD-like substrate binding domain;	chloroplast	Hs11034825	266	IE	[I] Lipid transport and metabolism;[E] Amino acid transport and metabolism;
c74502_g1	939688110 ref|XP_014287944.1| PREDICTED: Golgi SNAP receptor complex member 2 [Halyomorpha halys]	Up	0.869	1.104	0.867	1.106	0.78552	3.56e-05	1.27304	3.56e-05	GO:0008104;GO:0061025;GO:0061024;GO:0016043;GO:0071840;GO:0071702;GO:0033036;GO:0009987;GO:0006810;GO:0045184;GO:0015031;GO:0008150;GO:0051234;GO:0051179;GO:0016192;	protein localization;membrane fusion;membrane organization;cellular component organization;cellular component organization or biogenesis;organic substance transport;macromolecule localization;cellular process;transport;establishment of protein localization;protein transport;biological_process;establishment of localization;localization;vesicle-mediated transport;	4;5;4;3;2;5;3;2;4;4;5;1;3;2;5;	GO:0005783;GO:0005789;GO:0043229;GO:0005622;GO:0043227;GO:0043226;GO:0031224;GO:0005737;GO:0044446;GO:0031090;GO:0016021;GO:0016020;GO:0044432;GO:0044431;GO:0005794;GO:0098588;GO:0012505;GO:0043231;GO:0042175;GO:0044464;GO:0005623;GO:0000139;GO:0005575;GO:0044444;GO:0044424;GO:0044425;GO:0044422;	endoplasmic reticulum;endoplasmic reticulum membrane;intracellular organelle;intracellular;membrane-bounded organelle;organelle;intrinsic component of membrane;cytoplasm;intracellular organelle part;organelle membrane;integral component of membrane;membrane;endoplasmic reticulum part;Golgi apparatus part;Golgi apparatus;bounding membrane of organelle;endomembrane system;intracellular membrane-bou…	4;3;3;3;3;2;3;4;3;3;4;2;4;4;4;4;3;4;3;2;2;5;1;4;3;2;2;				K08496	map04130;	SNARE interactions in vesicular transport;	IPR027027;	GOSR2/Membrin/Bos1;	Golgi apparatus	7295468	202	U	[U] Intracellular trafficking, secretion, and vesicular transport;
c74552_g1	939694855 ref|XP_014291510.1| PREDICTED: uncharacterized protein LOC106690560 isoform X1 [Halyomorpha halys]	Up	0.839	1.127	0.909	1.073	0.794545	0.0361926	1.25858	0.0361926	GO:0006996;GO:0007015;GO:0007010;GO:0030029;GO:0071822;GO:0043933;GO:0071840;GO:0009987;GO:0016043;GO:1902589;GO:0008150;GO:0030036;GO:0044763;GO:0044699;	organelle organization;actin filament organization;cytoskeleton organization;actin filament-based process;protein complex subunit organization;macromolecular complex subunit organization;cellular component organization or biogenesis;cellular process;cellular component organization;single-organism organelle organization;biological_process;actin cytoskeleton organization;single-organism cellular pr…	4;6;5;4;5;4;2;2;3;4;1;5;3;2;										IPR001152;	Beta-thymosin;	cytosol	7290465	125	N	[N] Cell motility;
c74714_g1	939279207 ref|XP_014260174.1| PREDICTED: UPF0160 protein MYG1, mitochondrial [Cimex lectularius]	Down	1.113	0.91	1.125	0.9	1.23646	0.00132934	0.808758	0.00132934	GO:0044699;GO:0035641;GO:0035640;GO:0007626;GO:0008150;GO:0007610;GO:0044708;	single-organism process;locomotory exploration behavior;exploration behavior;locomotory behavior;biological_process;behavior;single-organism behavior;	2;4;4;3;1;2;3;	GO:0031974;GO:0043229;GO:0043227;GO:0043226;GO:0005737;GO:0005575;GO:0070062;GO:0031981;GO:0005634;GO:0005739;GO:0005654;GO:1903561;GO:0031982;GO:0043230;GO:0043231;GO:0043233;GO:0044464;GO:0005623;GO:0005622;GO:0044446;GO:0070013;GO:0044444;GO:0005576;GO:0044428;GO:0044424;GO:0044421;GO:0044422;	membrane-enclosed lumen;intracellular organelle;membrane-bounded organelle;organelle;cytoplasm;cellular_component;extracellular exosome;nuclear lumen;nucleus;mitochondrion;nucleoplasm;extracellular vesicle;vesicle;extracellular organelle;intracellular membrane-bounded organelle;organelle lumen;cell part;cell;intracellular;intracellular organelle part;intracellular organelle lumen;cytoplasmic part…	2;3;3;2;4;1;4;5;5;5;5;3;4;3;4;3;2;2;3;3;4;4;2;4;3;2;2;							IPR003226;	Metal-dependent protein hydrolase;	cytosol	Hs11056018	314	R	[R] General function prediction only;
c74889_g2	482875810 gb|AGK40928.1| serpin-4 [Nilaparvata lugens]	Up	0.827	1.136	0.863	1.11	0.752449	0.00631867	1.32899	0.00631867				GO:0005737;GO:0005615;GO:0044464;GO:0005623;GO:0005622;GO:0005575;GO:0005576;GO:0044424;GO:0044421;	cytoplasm;extracellular space;cell part;cell;intracellular;cellular_component;extracellular region;intracellular part;extracellular region part;	4;3;2;2;3;1;2;3;2;	GO:0030234;GO:0061134;GO:0003674;GO:0030414;GO:0004857;GO:0098772;	enzyme regulator activity;peptidase regulator activity;molecular_function;peptidase inhibitor activity;enzyme inhibitor activity;molecular function regulator;	3;4;1;5;4;2;	K13963	map05146;	Amoebiasis;	IPR023795;IPR000215;IPR023796;	Serpin, conserved site;Serpin family;Serpin domain;	extracellular	7302315	240	V	[V] Defense mechanisms;
c74950_g1	283046836 ref|NP_001164361.1| ATP synthase subunit beta, mitochondrial [Tribolium castaneum] gi|270009266|gb|EFA05714.1| ATP synthase subunit beta, mitochondrial-like Protein [Tribolium castaneum]	Down	1.123	0.903	1.149	0.881	1.27354	0.0048357	0.785211	0.0048357	GO:0080090;GO:0019222;GO:0050794;GO:0009167;GO:0009165;GO:0044281;GO:0009161;GO:1901362;GO:0042451;GO:1901360;GO:0044710;GO:0044711;GO:0048869;GO:0009199;GO:0009206;GO:0009205;GO:0009201;GO:0046034;GO:0046331;GO:0046129;GO:0046128;GO:0042455;GO:0046483;GO:0044700;GO:1901564;GO:1901566;GO:0006163;GO:0006164;GO:0019637;GO:0019438;GO:0009163;GO:0009141;GO:0009142;GO:0009144;GO:0009145;GO:0010906;GO:…	regulation of primary metabolic process;regulation of metabolic process;regulation of cellular process;purine ribonucleoside monophosphate metabolic process;nucleotide biosynthetic process;small molecule metabolic process;ribonucleoside monophosphate metabolic process;organic cyclic compound biosynthetic process;purine nucleoside biosynthetic process;organic cyclic compound metabolic process;sing…	4;3;3;8;6;4;7;5;7;4;3;4;4;7;8;8;7;8;6;8;7;7;4;3;4;5;6;7;4;5;6;6;6;7;7;6;2;3;4;6;7;2;7;6;5;5;5;7;5;4;6;8;7;7;1;2;5;3;5;8;9;5;6;4;5;5;3;6;5;9;7;5;4;4;2;4;6;7;6;6;4;6;7;2;2;4;5;4;4;4;2;5;5;4;7;4;8;5;5;6;4;5;3;8;3;5;3;6;5;4;4;6;2;3;3;5;6;3;4;5;4;6;5;	GO:0044444;GO:0031975;GO:0045261;GO:0016020;GO:0031967;GO:0031966;GO:0043234;GO:0043231;GO:0098798;GO:0044429;GO:0044422;GO:0045259;GO:0043229;GO:0043227;GO:0043226;GO:0044425;GO:0016469;GO:0044424;GO:0005737;GO:0031090;GO:0005739;GO:0044455;GO:0044464;GO:0005623;GO:0005622;GO:0005743;GO:0005740;GO:0043228;GO:0043232;GO:0033178;GO:0098796;GO:0005811;GO:0098800;GO:0005753;GO:0044446;GO:0000275;GO:…	cytoplasmic part;envelope;proton-transporting ATP synthase complex, catalytic core F(1);membrane;organelle envelope;mitochondrial membrane;protein complex;intracellular membrane-bounded organelle;mitochondrial protein complex;mitochondrial part;organelle part;proton-transporting ATP synthase complex;intracellular organelle;membrane-bounded organelle;organelle;membrane part;proton-transporting two…	4;3;4;2;4;4;3;4;4;4;2;4;3;3;2;2;4;3;4;3;5;3;2;2;3;5;5;3;4;4;3;5;4;5;3;5;2;1;4;	GO:0000166;GO:0035639;GO:0036442;GO:0032549;GO:0046961;GO:0016818;GO:0097367;GO:0016817;GO:0019829;GO:0015405;GO:1901363;GO:0003674;GO:0005488;GO:0016887;GO:1901265;GO:0042626;GO:0042623;GO:0005524;GO:0015399;GO:0017076;GO:0022804;GO:0016787;GO:0022890;GO:0003824;GO:0097159;GO:0043492;GO:0015075;GO:0016462;GO:0015077;GO:0032559;GO:0032555;GO:0015078;GO:0032553;GO:0016820;GO:0046933;GO:0043167;GO:…	nucleotide binding;purine ribonucleoside triphosphate binding;hydrogen-exporting ATPase activity;ribonucleoside binding;proton-transporting ATPase activity, rotational mechanism;hydrolase activity, acting on acid anhydrides, in phosphorus-containing anhydrides;carbohydrate derivative binding;hydrolase activity, acting on acid anhydrides;cation-transporting ATPase activity;P-P-bond-hydrolysis-driv…	4;5;8;5;8;5;3;4;7;6;3;1;2;8;4;6;9;6;5;5;4;3;7;2;3;10;5;6;8;6;5;9;4;5;8;3;7;4;2;3;6;3;6;3;5;4;6;6;7;4;5;	K02133	map00190;map01100;map05010;map05012;map05016;	Oxidative phosphorylation;Metabolic pathways;Alzheimer's disease;Parkinson's disease;Huntington's disease;	IPR000194;IPR005722;IPR003593;IPR024034;IPR020003;IPR004100;IPR027417;	ATPase, F1/V1/A1 complex, alpha/beta subunit, nucleotide-binding domain;ATP synthase, F1 complex, beta subunit;AAA+ ATPase domain;ATPase, F1/V1 complex, beta/alpha subunit, C-terminal;ATPase, alpha/beta subunit, nucleotide-binding domain, active site;ATPase, F1/V1/A1 complex, alpha/beta subunit, N-terminal domain;P-loop containing nucleoside triphosphate hydrolase;	cytosol	7304361	848	C	[C] Energy production and conversion;
c74981_g1	46561742 gb|AAT01076.1| putative ferritin GF2 [Homalodisca vitripennis]	Up	0.897	1.082	0.877	1.098	0.813761	0.00395611	1.22886	0.00395611	GO:0050801;GO:0006826;GO:0042592;GO:0055072;GO:0055076;GO:0098771;GO:0048878;GO:0044699;GO:0046916;GO:0000041;GO:0065007;GO:0019725;GO:0030001;GO:0006810;GO:0006879;GO:0006875;GO:0006812;GO:0006811;GO:0009987;GO:0006873;GO:0044765;GO:0044763;GO:0030003;GO:0055065;GO:0055080;GO:0055082;GO:0051234;GO:0051179;GO:1902578;GO:0065008;GO:0008150;	ion homeostasis;iron ion transport;homeostatic process;iron ion homeostasis;transition metal ion homeostasis;inorganic ion homeostasis;chemical homeostasis;single-organism process;cellular transition metal ion homeostasis;transition metal ion transport;biological regulation;cellular homeostasis;metal ion transport;transport;cellular iron ion homeostasis;cellular metal ion homeostasis;cation trans…	6;9;4;10;9;7;5;2;9;8;2;4;7;4;10;8;6;5;2;6;4;3;7;8;7;5;3;2;3;3;1;	GO:0005737;GO:0044464;GO:0005623;GO:0005622;GO:0005575;GO:0044424;	cytoplasm;cell part;cell;intracellular;cellular_component;intracellular part;	4;2;2;3;1;3;	GO:0003674;GO:0005488;GO:0016491;GO:0043169;GO:0016722;GO:0046914;GO:0004322;GO:0043167;GO:0005506;GO:0046872;GO:0008199;GO:0016724;GO:0003824;	molecular_function;binding;oxidoreductase activity;cation binding;oxidoreductase activity, oxidizing metal ions;transition metal ion binding;ferroxidase activity;ion binding;iron ion binding;metal ion binding;ferric iron binding;oxidoreductase activity, oxidizing metal ions, oxygen as acceptor;catalytic activity;	1;2;3;4;4;6;6;3;7;5;8;5;2;	K00522	map04978;	Mineral absorption;	IPR008331;IPR001519;IPR009078;IPR012347;IPR009040;IPR014034;	Ferritin/DPS protein domain;Ferritin;Ferritin-like superfamily;Ferritin-related;Ferritin-like diiron domain;Ferritin, conserved site;	cytosol	CE20622	210	P	[P] Inorganic ion transport and metabolism;
c75023_g1	646722825 gb|KDR23678.1| Aromatic-L-amino-acid decarboxylase [Zootermopsis nevadensis]	Down	1.107	0.916	1.139	0.889	1.24432	0.00889367	0.803651	0.00889367	GO:0006520;GO:0019752;GO:0044249;GO:0006807;GO:0044281;GO:1901362;GO:0042423;GO:1901360;GO:1901576;GO:0044710;GO:0009713;GO:0009712;GO:0071704;GO:0044699;GO:0046189;GO:0009987;GO:0006725;GO:0006584;GO:0009058;GO:0008150;GO:0008152;GO:0043436;GO:0018958;GO:0044238;GO:1901564;GO:0006082;GO:1901566;GO:0044763;GO:0044237;GO:0019438;GO:1901617;GO:1901615;	cellular amino acid metabolic process;carboxylic acid metabolic process;cellular biosynthetic process;nitrogen compound metabolic process;small molecule metabolic process;organic cyclic compound biosynthetic process;catecholamine biosynthetic process;organic cyclic compound metabolic process;organic substance biosynthetic process;single-organism metabolic process;catechol-containing compound bios…	4;6;4;3;4;5;6;4;4;3;7;6;3;2;6;2;4;5;3;1;2;5;5;3;4;4;5;3;3;5;5;4;				GO:0030170;GO:0016830;GO:1901363;GO:0004058;GO:0003674;GO:0043168;GO:0043167;GO:0005488;GO:0003824;GO:0048037;GO:0097159;GO:0016829;GO:0016831;	pyridoxal phosphate binding;carbon-carbon lyase activity;heterocyclic compound binding;aromatic-L-amino-acid decarboxylase activity;molecular_function;anion binding;ion binding;binding;catalytic activity;cofactor binding;organic cyclic compound binding;lyase activity;carboxy-lyase activity;	4;4;3;6;1;4;3;2;2;3;3;3;5;	K01593	map00340;map00350;map00360;map00380;map00901;map00950;map00965;map01100;map01110;map04726;map04728;map05030;map05031;map05034;	Histidine metabolism;Tyrosine metabolism;Phenylalanine metabolism;Tryptophan metabolism;Indole alkaloid biosynthesis;Isoquinoline alkaloid biosynthesis;Betalain biosynthesis;Metabolic pathways;Biosynthesis of secondary metabolites;Serotonergic synapse;Dopaminergic synapse;Cocaine addiction;Amphetamine addiction;Alcoholism;	IPR021115;IPR002129;IPR010977;IPR015424;IPR015422;IPR015421;	Pyridoxal-phosphate binding site;Pyridoxal phosphate-dependent decarboxylase;Aromatic-L-amino-acid decarboxylase;Pyridoxal phosphate-dependent transferase;Pyridoxal phosphate-dependent transferase, subdomain 2;Pyridoxal phosphate-dependent transferase, major region, subdomain 1;	cytosol	7298543	728	E	[E] Amino acid transport and metabolism;
c75077_g1	387413424 gb|AFJ75808.1| glutathione s-transferase M2 [Nilaparvata lugens]	Up	0.853	1.116	0.858	1.114	0.767265	0.000107645	1.30333	0.000107645	GO:0022607;GO:0070271;GO:0043933;GO:0071840;GO:0071822;GO:0051260;GO:0016043;GO:0065003;GO:0009987;GO:0070207;GO:0070206;GO:0006461;GO:0008150;GO:0051259;GO:0044085;	cellular component assembly;protein complex biogenesis;macromolecular complex subunit organization;cellular component organization or biogenesis;protein complex subunit organization;protein homooligomerization;cellular component organization;macromolecular complex assembly;cellular process;protein homotrimerization;protein trimerization;protein complex assembly;biological_process;protein oligomer…	4;4;4;2;5;7;3;5;2;8;7;5;1;6;3;	GO:0005783;GO:0005789;GO:0042175;GO:0043229;GO:0005739;GO:0043227;GO:0043226;GO:0005737;GO:0044446;GO:0031090;GO:0044432;GO:0016021;GO:0016020;GO:0005740;GO:0005741;GO:0031224;GO:0031968;GO:0098588;GO:0031967;GO:0031966;GO:0012505;GO:0031975;GO:0043231;GO:0044464;GO:0019867;GO:0005623;GO:0005622;GO:0005575;GO:0044444;GO:0044429;GO:0044424;GO:0044425;GO:0098805;GO:0044422;	endoplasmic reticulum;endoplasmic reticulum membrane;nuclear outer membrane-endoplasmic reticulum membrane network;intracellular organelle;mitochondrion;membrane-bounded organelle;organelle;cytoplasm;intracellular organelle part;organelle membrane;endoplasmic reticulum part;integral component of membrane;membrane;mitochondrial envelope;mitochondrial outer membrane;intrinsic component of membrane;…	4;3;3;3;5;3;2;4;3;3;4;4;2;5;5;3;4;4;4;4;3;3;4;2;3;2;3;1;4;4;3;2;3;2;	GO:0003674;GO:0004364;GO:0016765;GO:0016740;GO:0003824;	molecular_function;glutathione transferase activity;transferase activity, transferring alkyl or aryl (other than methyl) groups;transferase activity;catalytic activity;	1;5;4;3;2;	K00799	map00480;map00980;map00982;map05204;	Glutathione metabolism;Metabolism of xenobiotics by cytochrome P450;Drug metabolism - cytochrome P450;Chemical carcinogenesis;	IPR001129;IPR023352;	Membrane-associated, eicosanoid/glutathione metabolism (MAPEG) protein;Membrane associated eicosanoid/glutathione metabolism-like domain;	vacuolar membrane	7295552	161	O	[O] Posttranslational modification, protein turnover, chaperones;
c75226_g2	157129773 ref|XP_001661758.1| AAEL011578-PA [Aedes aegypti] gi|108872096|gb|EAT36321.1| AAEL011578-PA [Aedes aegypti]	Up	0.918	1.065	0.88	1.096	0.832022	0.0177667	1.20189	0.0177667	GO:0019220;GO:0080090;GO:0051046;GO:0051048;GO:0051049;GO:0048583;GO:0032147;GO:0032844;GO:0003013;GO:0007165;GO:0034765;GO:0034766;GO:0032413;GO:0031347;GO:0034763;GO:0051716;GO:2000681;GO:0010605;GO:0010604;GO:0050727;GO:0018210;GO:0044093;GO:0044092;GO:0048518;GO:0048519;GO:0098662;GO:0051051;GO:0051050;GO:0060255;GO:0045859;GO:0032269;GO:0042326;GO:1901379;GO:2000687;GO:0003008;GO:0042325;GO:…	regulation of phosphate metabolic process;regulation of primary metabolic process;regulation of secretion;negative regulation of secretion;regulation of transport;regulation of response to stimulus;activation of protein kinase activity;regulation of homeostatic process;circulatory system process;signal transduction;regulation of ion transmembrane transport;negative regulation of ion transmembrane…	6;4;5;4;4;3;9;3;4;4;5;5;5;5;4;3;5;4;4;5;8;4;4;2;2;7;3;3;4;7;5;7;6;6;3;7;3;7;4;8;3;3;4;4;5;4;3;5;7;5;6;4;5;6;2;5;5;6;4;6;8;2;5;6;3;3;4;7;5;6;5;4;3;3;4;5;5;5;1;3;6;3;6;5;4;4;6;3;5;5;3;5;2;4;5;6;6;4;2;7;4;2;6;4;5;5;5;3;5;5;6;4;5;6;4;5;7;2;4;3;2;4;4;7;5;7;3;7;4;4;4;5;5;6;4;4;4;8;2;8;8;4;4;4;5;7;4;7;4;4;5;5;3;5;6;6;7;5;6;5;4;6;6;5;5;4;3;4;3;5;2;3;6;3;6;5;4;5;3;5;4;4;4;8;7;7;3;3;	GO:0016020;GO:0043231;GO:0044424;GO:0044425;GO:0098590;GO:0043232;GO:0043229;GO:0005622;GO:0005856;GO:0005634;GO:0005737;GO:0045177;GO:0016324;GO:0016323;GO:0044459;GO:0044464;GO:0005623;GO:0043228;GO:0071944;GO:0043227;GO:0098805;GO:0043226;GO:0098589;GO:0005886;GO:0005575;	membrane;intracellular membrane-bounded organelle;intracellular part;membrane part;plasma membrane region;intracellular non-membrane-bounded organelle;intracellular organelle;intracellular;cytoskeleton;nucleus;cytoplasm;apical part of cell;apical plasma membrane;basolateral plasma membrane;plasma membrane part;cell part;cell;non-membrane-bounded organelle;cell periphery;membrane-bounded organelle…	2;4;3;2;4;4;3;3;5;5;4;3;4;4;3;2;2;3;3;3;3;2;3;3;1;	GO:1901363;GO:0004674;GO:0000166;GO:0035639;GO:0016740;GO:0097367;GO:0004702;GO:0003674;GO:0005488;GO:1901265;GO:0017076;GO:0005524;GO:0043168;GO:0003824;GO:0016773;GO:0016772;GO:0032559;GO:0032555;GO:0032553;GO:0032549;GO:0005057;GO:0036094;GO:0043167;GO:0030554;GO:0016301;GO:0097159;GO:0004871;GO:0001883;GO:0004672;GO:0001882;GO:0032550;	heterocyclic compound binding;protein serine/threonine kinase activity;nucleotide binding;purine ribonucleoside triphosphate binding;transferase activity;carbohydrate derivative binding;receptor signaling protein serine/threonine kinase activity;molecular_function;binding;nucleoside phosphate binding;purine nucleotide binding;ATP binding;anion binding;catalytic activity;phosphotransferase activit…	3;7;4;5;3;3;4;1;2;4;5;6;4;2;5;4;6;5;4;5;3;3;3;6;5;3;2;5;6;4;6;	K08835			IPR024678;IPR017441;IPR011009;IPR000719;	Serine/threonine-protein kinase OSR1/WNK, CCT domain;Protein kinase, ATP binding site;Protein kinase-like domain;Protein kinase domain;	nucleus	7300409	674	T	[T] Signal transduction mechanisms;
c75412_g1	717212558 gb|AIW79986.1| cytochrome P450 CYP6ER1v2 [Nilaparvata lugens]	Up	0.854	1.116	0.851	1.119	0.762864	6.41e-05	1.31085	6.41e-05	GO:0035220;GO:0044699;GO:0007275;GO:0048513;GO:0032502;GO:0032501;GO:0060429;GO:0009888;GO:0044767;GO:0022416;GO:0008150;GO:0035295;GO:0048856;GO:0007423;GO:0044707;GO:0007444;GO:0048731;	wing disc development;single-organism process;multicellular organism development;animal organ development;developmental process;multicellular organismal process;epithelium development;tissue development;single-organism developmental process;chaeta development;biological_process;tube development;anatomical structure development;sensory organ development;single-multicellular organism process;imagin…	5;2;4;4;2;2;5;4;3;5;1;4;3;4;3;4;4;	GO:0005783;GO:0005789;GO:0043226;GO:0042175;GO:0043229;GO:0043227;GO:0005737;GO:0044446;GO:0031090;GO:0016020;GO:0044432;GO:0098588;GO:0012505;GO:0044425;GO:0043231;GO:0044464;GO:0005623;GO:0005622;GO:0005575;GO:0044444;GO:0044424;GO:0044422;	endoplasmic reticulum;endoplasmic reticulum membrane;organelle;nuclear outer membrane-endoplasmic reticulum membrane network;intracellular organelle;membrane-bounded organelle;cytoplasm;intracellular organelle part;organelle membrane;membrane;endoplasmic reticulum part;bounding membrane of organelle;endomembrane system;membrane part;intracellular membrane-bounded organelle;cell part;cell;intracel…	4;3;2;3;3;3;4;3;3;2;4;4;3;2;4;2;2;3;1;4;3;2;	GO:0004497;GO:0016705;GO:0003674;GO:0005488;GO:0043167;GO:1901363;GO:0016491;GO:0046914;GO:0005506;GO:0046872;GO:0020037;GO:0043169;GO:0003824;GO:0009055;GO:0046906;GO:0097159;	monooxygenase activity;oxidoreductase activity, acting on paired donors, with incorporation or reduction of molecular oxygen;molecular_function;binding;ion binding;heterocyclic compound binding;oxidoreductase activity;transition metal ion binding;iron ion binding;metal ion binding;heme binding;cation binding;catalytic activity;electron carrier activity;tetrapyrrole binding;organic cyclic compound…	4;4;1;2;3;3;3;6;7;5;5;4;2;2;4;3;	K14999			IPR017972;IPR001128;IPR002401;	Cytochrome P450, conserved site;Cytochrome P450;Cytochrome P450, E-class, group I;	chloroplast	7300904	301	Q	[Q] Secondary metabolites biosynthesis, transport and catabolism;
c75436_g2	939244232 ref|XP_014241450.1| PREDICTED: apolipoprotein D-like [Cimex lectularius]	Up	0.702	1.236	0.761	1.191	0.602802	0.00587277	1.65892	0.00587277	GO:0032880;GO:0033157;GO:0051169;GO:0008104;GO:0048589;GO:0034440;GO:0051049;GO:0048585;GO:0032387;GO:0048583;GO:0048678;GO:0007160;GO:0031348;GO:0007162;GO:0044710;GO:0007165;GO:0007166;GO:0007167;GO:0051893;GO:0007169;GO:0044707;GO:0071840;GO:0034443;GO:0051716;GO:0010605;GO:0061302;GO:0009968;GO:0071704;GO:0009966;GO:0048869;GO:0042160;GO:0009611;GO:0006979;GO:0071638;GO:1904590;GO:0045833;GO:…	regulation of protein localization;regulation of intracellular protein transport;nuclear transport;protein localization;developmental growth;lipid oxidation;regulation of transport;negative regulation of response to stimulus;negative regulation of intracellular transport;regulation of response to stimulus;response to axon injury;cell-matrix adhesion;negative regulation of defense response;negativ…	4;6;6;4;3;5;4;3;4;3;5;5;4;4;3;4;5;6;6;7;3;2;6;3;4;6;4;3;4;4;6;4;4;6;5;4;2;4;3;5;5;6;4;4;6;5;5;4;4;4;7;6;4;3;6;4;4;3;3;4;4;2;4;4;4;5;4;4;3;5;5;6;6;3;4;4;5;4;5;4;5;7;6;5;3;5;4;5;5;4;2;6;4;4;5;4;6;4;6;4;6;4;5;3;4;6;3;1;2;4;4;6;5;3;5;5;4;6;5;2;4;3;4;5;6;4;6;8;4;8;5;5;5;4;5;4;5;4;5;4;4;5;3;7;6;2;4;7;3;3;4;5;2;5;5;3;4;3;4;4;2;5;4;2;4;2;3;5;2;5;5;6;4;5;5;6;5;4;3;5;5;3;6;5;4;6;3;4;3;6;5;7;4;4;5;7;5;4;6;6…	GO:0022626;GO:0005783;GO:0030425;GO:0030529;GO:0044297;GO:0036477;GO:0042995;GO:0043231;GO:0043230;GO:0043232;GO:0005829;GO:0044424;GO:0044464;GO:0044421;GO:0043229;GO:0043228;GO:0043227;GO:0043226;GO:0048471;GO:0043025;GO:0012505;GO:0031982;GO:0005840;GO:0044444;GO:0044445;GO:0005737;GO:0043005;GO:0070062;GO:1990904;GO:0005623;GO:0005622;GO:0097458;GO:0005576;GO:1903561;GO:0005615;GO:0032991;GO:…	cytosolic ribosome;endoplasmic reticulum;dendrite;intracellular ribonucleoprotein complex;cell body;somatodendritic compartment;cell projection;intracellular membrane-bounded organelle;extracellular organelle;intracellular non-membrane-bounded organelle;cytosol;intracellular part;cell part;extracellular region part;intracellular organelle;non-membrane-bounded organelle;membrane-bounded organelle;…	6;4;5;4;3;4;3;4;3;4;5;3;2;2;3;3;3;2;5;4;3;4;5;4;5;4;4;4;3;2;3;3;2;3;3;2;1;	GO:0032934;GO:0005496;GO:0015485;GO:0003674;GO:0005488;GO:0036094;GO:0097159;GO:0005215;GO:0008289;GO:0043178;	sterol binding;steroid binding;cholesterol binding;molecular_function;binding;small molecule binding;organic cyclic compound binding;transporter activity;lipid binding;alcohol binding;	5;4;6;1;2;3;3;2;3;4;	K03098			IPR000566;IPR003057;IPR022271;IPR012674;	Lipocalin/cytosolic fatty-acid binding domain;Invertebrate colouration protein;Lipocalin, ApoD type;Calycin;	cytosol	7296083	90.5	M	[M] Cell wall/membrane/envelope biogenesis;
c75555_g1	383855060 ref|XP_003703037.1| PREDICTED: inorganic pyrophosphatase isoform X2 [Megachile rotundata]	Up	0.931	1.055	0.866	1.107	0.831175	0.0482747	1.20312	0.0482747	GO:0044238;GO:0080090;GO:0019222;GO:2001141;GO:0048583;GO:0007165;GO:0007166;GO:0042766;GO:1901362;GO:0071840;GO:0009755;GO:0051716;GO:0007219;GO:0009966;GO:0009967;GO:0010467;GO:0048518;GO:0002682;GO:0042127;GO:0035076;GO:0035075;GO:0048584;GO:0060255;GO:0035172;GO:0030518;GO:0010033;GO:0046483;GO:0044700;GO:0002376;GO:0071407;GO:0019438;GO:0016568;GO:0043401;GO:0023051;GO:0008152;GO:0006807;GO:…	primary metabolic process;regulation of primary metabolic process;regulation of metabolic process;regulation of RNA biosynthetic process;regulation of response to stimulus;signal transduction;cell surface receptor signaling pathway;nucleosome mobilization;organic cyclic compound biosynthetic process;cellular component organization or biogenesis;hormone-mediated signaling pathway;cellular response…	3;4;3;6;3;4;5;7;5;2;5;3;6;4;4;5;2;3;4;7;6;3;4;3;6;4;4;3;2;6;5;6;6;3;2;3;4;2;7;4;4;3;2;2;5;3;3;4;3;1;3;5;5;5;2;5;6;5;6;6;6;3;4;4;2;4;4;4;4;5;4;5;4;4;2;3;7;2;6;7;5;7;4;5;5;2;4;4;5;6;4;5;5;5;5;6;5;5;4;6;5;3;5;5;5;4;3;5;3;4;5;3;7;6;4;5;5;5;3;5;6;4;3;	GO:0044422;GO:0043234;GO:0043231;GO:0044428;GO:0044424;GO:0043229;GO:0043227;GO:0044446;GO:0031010;GO:0005737;GO:0070603;GO:0005634;GO:0044464;GO:0005623;GO:0005622;GO:0016589;GO:0043226;GO:0032991;GO:0005575;	organelle part;protein complex;intracellular membrane-bounded organelle;nuclear part;intracellular part;intracellular organelle;membrane-bounded organelle;intracellular organelle part;ISWI-type complex;cytoplasm;SWI/SNF superfamily-type complex;nucleus;cell part;cell;intracellular;NURF complex;organelle;macromolecular complex;cellular_component;	2;3;4;4;3;3;3;3;5;4;4;5;2;2;3;6;2;2;1;	GO:0046872;GO:0016818;GO:0016817;GO:0016787;GO:0003674;GO:0005488;GO:0004427;GO:0043169;GO:0003824;GO:0016462;GO:0000287;GO:0043167;	metal ion binding;hydrolase activity, acting on acid anhydrides, in phosphorus-containing anhydrides;hydrolase activity, acting on acid anhydrides;hydrolase activity;molecular_function;binding;inorganic diphosphatase activity;cation binding;catalytic activity;pyrophosphatase activity;magnesium ion binding;ion binding;	5;5;4;3;1;2;7;4;2;6;6;3;	K11726	map00190;	Oxidative phosphorylation;	IPR008162;	Inorganic pyrophosphatase;	cytosol	7291807	391	C	[C] Energy production and conversion;
c75556_g1	759039028 ref|XP_011352072.1| PREDICTED: chromatin-remodeling complex ATPase chain Iswi [Cerapachys biroi] gi|607366544|gb|EZA60706.1| Chromatin-remodeling complex ATPase chain Iswi [Cerapachys biroi]	Down	1.123	0.903	1.106	0.916	1.2254	0.00271348	0.816061	0.00271348	GO:0035063;GO:0080090;GO:0019222;GO:2001141;GO:0048468;GO:0016358;GO:0048812;GO:0007165;GO:0032508;GO:0071840;GO:0009755;GO:0007517;GO:0010605;GO:0010604;GO:0048869;GO:0043044;GO:0010467;GO:0048511;GO:0048513;GO:0048518;GO:0048519;GO:0046483;GO:0035076;GO:0035075;GO:0060255;GO:0065004;GO:0007600;GO:0034645;GO:0042752;GO:0030518;GO:0032990;GO:0010033;GO:0003008;GO:0044700;GO:0044707;GO:0010468;GO:…	nuclear speck organization;regulation of primary metabolic process;regulation of metabolic process;regulation of RNA biosynthetic process;cell development;dendrite development;neuron projection morphogenesis;signal transduction;DNA duplex unwinding;cellular component organization or biogenesis;hormone-mediated signaling pathway;muscle organ development;negative regulation of macromolecule metabol…	7;4;3;6;4;4;6;4;8;2;5;5;4;4;4;8;5;2;4;2;2;4;7;6;4;6;5;5;3;6;5;4;3;3;3;5;6;6;5;6;6;6;4;3;6;4;4;5;3;4;4;6;7;5;4;5;3;3;5;2;5;6;5;3;4;3;3;1;7;2;5;3;5;3;5;2;6;5;5;5;6;6;6;4;5;5;4;4;2;4;3;4;3;6;2;3;4;5;5;5;5;4;2;4;4;2;5;4;2;6;7;7;5;6;6;5;7;4;5;5;6;6;5;7;5;4;5;4;7;4;5;6;4;4;7;5;7;6;4;5;5;5;6;5;5;4;6;6;7;2;7;3;5;3;7;7;6;5;6;5;5;6;5;4;5;3;5;3;4;4;4;4;7;6;4;5;7;5;5;3;3;5;5;6;4;3;3;	GO:0043228;GO:0016590;GO:0043234;GO:0043231;GO:0005700;GO:0044428;GO:0044424;GO:0043232;GO:0043229;GO:0043227;GO:0043226;GO:0005667;GO:0044446;GO:0044422;GO:0031010;GO:0070603;GO:0008623;GO:0005634;GO:0044464;GO:0005623;GO:0005622;GO:0031213;GO:0005694;GO:0032991;GO:0016589;GO:0005575;	non-membrane-bounded organelle;ACF complex;protein complex;intracellular membrane-bounded organelle;polytene chromosome;nuclear part;intracellular part;intracellular non-membrane-bounded organelle;intracellular organelle;membrane-bounded organelle;organelle;transcription factor complex;intracellular organelle part;organelle part;ISWI-type complex;SWI/SNF superfamily-type complex;CHRAC;nucleus;cel…	3;6;3;4;6;4;3;4;3;3;2;4;3;2;5;4;6;5;2;2;3;6;5;2;6;1;	GO:1901363;GO:0000166;GO:0004386;GO:0016818;GO:0097367;GO:0016817;GO:0003674;GO:0005488;GO:0003676;GO:0003677;GO:0003678;GO:1901265;GO:0042623;GO:0032549;GO:0017076;GO:0005524;GO:0016787;GO:0008094;GO:0003824;GO:0070615;GO:0097159;GO:0016462;GO:0032559;GO:0032555;GO:0032550;GO:0032553;GO:0035639;GO:0043168;GO:0043167;GO:0008134;GO:0030554;GO:0005515;GO:0016887;GO:0001883;GO:0001882;GO:0017111;GO:…	heterocyclic compound binding;nucleotide binding;helicase activity;hydrolase activity, acting on acid anhydrides, in phosphorus-containing anhydrides;carbohydrate derivative binding;hydrolase activity, acting on acid anhydrides;molecular_function;binding;nucleic acid binding;DNA binding;DNA helicase activity;nucleoside phosphate binding;ATPase activity, coupled;ribonucleoside binding;purine nucle…	3;4;8;5;3;4;1;2;4;5;9;4;9;5;5;6;3;10;2;10;3;6;6;5;6;4;5;4;3;4;6;3;8;5;4;7;3;	K11654			IPR000330;IPR015194;IPR015195;IPR009057;IPR001650;IPR017884;IPR001005;IPR014001;IPR029915;IPR027417;	SNF2-related, N-terminal domain;ISWI, HAND domain;SLIDE domain;Homeobox domain-like;Helicase, C-terminal;SANT domain;SANT/Myb domain;Helicase superfamily 1/2, ATP-binding domain;ISWI family;P-loop containing nucleoside triphosphate hydrolase;	cytosol	7303422	1555	K	[K] Transcription;
c75627_g1	1000731789 ref|XP_015588285.1| PREDICTED: eukaryotic translation initiation factor 4 gamma 2 isoform X2 [Cephus cinctus]	Up	0.897	1.081	0.889	1.089	0.823041	0.000866927	1.21501	0.000866927										K03260	map03013;map05416;	RNA transport;Viral myocarditis;	IPR003891;IPR003307;IPR016024;	Initiation factor eIF-4 gamma, MA3;W2 domain;Armadillo-type fold;	cytosol	Hs4503539	311	J	[J] Translation, ribosomal structure and biogenesis;
c75669_g1	646689738 gb|KDR06683.1| 15 kDa selenoprotein [Zootermopsis nevadensis]	Down	1.171	0.865	1.1	0.92	1.27227	0.0324943	0.785997	0.0324943				GO:0005737;GO:0044446;GO:0012505;GO:0005783;GO:0043233;GO:0044464;GO:0043229;GO:0031974;GO:0005622;GO:0005575;GO:0044432;GO:0044444;GO:0070013;GO:0005788;GO:0044424;GO:0005623;GO:0043227;GO:0043226;GO:0044422;GO:0043231;	cytoplasm;intracellular organelle part;endomembrane system;endoplasmic reticulum;organelle lumen;cell part;intracellular organelle;membrane-enclosed lumen;intracellular;cellular_component;endoplasmic reticulum part;cytoplasmic part;intracellular organelle lumen;endoplasmic reticulum lumen;intracellular part;cell;membrane-bounded organelle;organelle;organelle part;intracellular membrane-bounded or…	4;3;3;4;3;2;3;2;3;1;4;4;4;5;3;2;3;2;2;4;							IPR012336;IPR014912;	Thioredoxin-like fold;Selenoprotein Sep15/SelM;	cytosol	7293955	155	R	[R] General function prediction only;
c75764_g2	939642900 ref|XP_014271832.1| PREDICTED: endoplasmic reticulum resident protein 29 [Halyomorpha halys]	Down	1.118	0.905	1.139	0.889	1.25808	0.00323563	0.79486	0.00323563	GO:0008104;GO:0019220;GO:0080090;GO:0019222;GO:2001233;GO:0051048;GO:0051049;GO:0048584;GO:0048583;GO:0032147;GO:0007165;GO:0023014;GO:0051716;GO:0010605;GO:0010604;GO:0070727;GO:0009966;GO:0009967;GO:0000165;GO:0010467;GO:0044093;GO:0048518;GO:0048519;GO:0033036;GO:0051051;GO:0060255;GO:0045859;GO:0045184;GO:0042325;GO:0044700;GO:0042327;GO:0019538;GO:0043335;GO:0033554;GO:1903531;GO:0051224;GO:…	protein localization;regulation of phosphate metabolic process;regulation of primary metabolic process;regulation of metabolic process;regulation of apoptotic signaling pathway;negative regulation of secretion;regulation of transport;positive regulation of response to stimulus;regulation of response to stimulus;activation of protein kinase activity;signal transduction;signal transduction by prote…	4;6;4;3;5;4;4;3;3;9;4;4;3;4;4;4;4;4;5;5;4;2;2;3;3;4;7;4;7;3;7;4;3;4;4;4;3;3;7;5;5;9;5;8;2;5;6;5;4;6;6;6;2;5;3;4;5;5;4;5;4;3;3;6;5;5;5;1;2;5;5;5;5;6;2;6;3;5;5;6;3;7;7;2;5;3;3;4;4;2;6;3;5;5;5;5;6;3;6;3;5;2;3;5;4;4;8;4;5;8;4;4;4;4;6;4;4;5;6;3;5;5;5;7;6;6;6;5;5;4;3;4;4;2;3;3;3;5;4;5;7;7;3;3;	GO:0031974;GO:0005783;GO:0016020;GO:0031988;GO:0005790;GO:0048770;GO:0005788;GO:0043230;GO:0043231;GO:0043233;GO:0044424;GO:0044421;GO:0044422;GO:0043229;GO:0043227;GO:0044432;GO:0097708;GO:0031982;GO:0044446;GO:0016023;GO:0044444;GO:0012505;GO:0005737;GO:0031410;GO:0009986;GO:0044464;GO:0005623;GO:0030133;GO:0070062;GO:0043226;GO:0005622;GO:1903561;GO:0042470;GO:0005575;GO:0070013;GO:0005576;	membrane-enclosed lumen;endoplasmic reticulum;membrane;membrane-bounded vesicle;smooth endoplasmic reticulum;pigment granule;endoplasmic reticulum lumen;extracellular organelle;intracellular membrane-bounded organelle;organelle lumen;intracellular part;extracellular region part;organelle part;intracellular organelle;membrane-bounded organelle;endoplasmic reticulum part;intracellular vesicle;vesic…	2;4;2;5;5;6;5;3;4;3;3;2;2;3;3;4;4;4;3;5;4;3;4;5;3;2;2;4;4;2;3;3;7;1;4;2;	GO:0046983;GO:0042803;GO:0003674;GO:0005488;GO:0051087;GO:0042802;GO:0005515;	protein dimerization activity;protein homodimerization activity;molecular_function;binding;chaperone binding;identical protein binding;protein binding;	4;5;1;2;4;4;3;	K09586	map04141;	Protein processing in endoplasmic reticulum;	IPR011679;IPR012336;IPR012883;	Endoplasmic reticulum resident protein 29, C-terminal;Thioredoxin-like fold;ERp29, N-terminal;	cytoskeleton
c76088_g1	906469967 gb|KNC30591.1| hypothetical protein FF38_11970 [Lucilia cuprina]	Up	0.884	1.092	0.9	1.08	0.821363	0.00264649	1.21749	0.00264649	GO:0009167;GO:0009165;GO:0044281;GO:0009161;GO:1901362;GO:0046129;GO:1901360;GO:0044710;GO:0044711;GO:0044209;GO:0046033;GO:0042451;GO:0046128;GO:0042455;GO:0046483;GO:1901564;GO:1901566;GO:0006163;GO:0006167;GO:0006166;GO:0006164;GO:0019637;GO:0019438;GO:0032261;GO:0009163;GO:0006807;GO:1901576;GO:0009259;GO:0044699;GO:0018130;GO:0009156;GO:0009152;GO:0009150;GO:0008150;GO:0008152;GO:0034654;GO:…	purine ribonucleoside monophosphate metabolic process;nucleotide biosynthetic process;small molecule metabolic process;ribonucleoside monophosphate metabolic process;organic cyclic compound biosynthetic process;purine ribonucleoside biosynthetic process;organic cyclic compound metabolic process;single-organism metabolic process;single-organism biosynthetic process;AMP salvage;AMP metabolic proces…	8;6;4;7;5;8;4;3;4;8;8;7;7;7;4;4;5;6;9;7;7;4;5;7;6;3;4;6;2;5;7;8;7;1;2;5;5;5;5;7;6;5;6;5;4;4;6;7;7;6;4;6;2;4;4;5;4;6;6;5;5;6;3;6;8;3;3;5;6;3;3;4;5;4;5;				GO:0000166;GO:0016740;GO:0097367;GO:0003674;GO:0005488;GO:1901265;GO:0032549;GO:0017076;GO:0005524;GO:0016301;GO:0003824;GO:0016773;GO:0016772;GO:0032559;GO:0032555;GO:0032550;GO:0032553;GO:0035639;GO:0043168;GO:0043167;GO:0030554;GO:0097159;GO:0019206;GO:0019205;GO:1901363;GO:0001883;GO:0001882;GO:0004001;GO:0036094;	nucleotide binding;transferase activity;carbohydrate derivative binding;molecular_function;binding;nucleoside phosphate binding;ribonucleoside binding;purine nucleotide binding;ATP binding;kinase activity;catalytic activity;phosphotransferase activity, alcohol group as acceptor;transferase activity, transferring phosphorus-containing groups;adenyl ribonucleotide binding;purine ribonucleotide bind…	4;3;3;1;2;4;5;5;6;5;2;5;4;6;5;6;4;5;4;3;6;3;7;6;3;5;4;6;3;	K00856	map00230;map01100;	Purine metabolism;Metabolic pathways;	IPR011611;IPR029056;IPR001805;IPR002173;	Carbohydrate kinase PfkB;Ribokinase-like;Adenosine kinase;Carbohydrate/puine kinase, PfkB, conserved site;	cytosol	At5g03300	365	G	[G] Carbohydrate transport and metabolism;
c76460_g1	939657977 ref|XP_014277190.1| PREDICTED: epidermal retinol dehydrogenase 2-like [Halyomorpha halys]	Down	1.082	0.934	1.146	0.884	1.22552	0.0370704	0.815978	0.0370704	GO:0009893;GO:0019222;GO:0009891;GO:0046890;GO:0050789;GO:0044699;GO:0080090;GO:1901576;GO:0044710;GO:0044711;GO:0071704;GO:0045834;GO:0048518;GO:0065007;GO:0006629;GO:0019216;GO:0009889;GO:0009058;GO:0008150;GO:0008152;GO:0046889;GO:0008610;GO:0044238;	positive regulation of metabolic process;regulation of metabolic process;positive regulation of biosynthetic process;regulation of lipid biosynthetic process;regulation of biological process;single-organism process;regulation of primary metabolic process;organic substance biosynthetic process;single-organism metabolic process;single-organism biosynthetic process;organic substance metabolic proces…	3;3;4;5;2;2;4;4;3;4;3;4;2;2;4;5;4;3;1;2;5;5;3;	GO:0043229;GO:0043228;GO:0005811;GO:0043226;GO:0043232;GO:0044464;GO:0005623;GO:0005622;GO:0005575;GO:0005576;GO:0044424;	intracellular organelle;non-membrane-bounded organelle;lipid particle;organelle;intracellular non-membrane-bounded organelle;cell part;cell;intracellular;cellular_component;extracellular region;intracellular part;	3;3;5;2;4;2;2;3;1;2;3;	GO:0003674;GO:0016491;GO:0003824;	molecular_function;oxidoreductase activity;catalytic activity;	1;3;2;				IPR002347;IPR016040;	Short-chain dehydrogenase/reductase SDR;NAD(P)-binding domain;	plasma membrane	7290874	172	Q	[Q] Secondary metabolites biosynthesis, transport and catabolism;
c76653_g1	939242621 ref|XP_014240585.1| PREDICTED: 60S ribosomal protein L6 [Cimex lectularius] gi|939242623|ref|XP_014240586.1| PREDICTED: 60S ribosomal protein L6 [Cimex lectularius]	Up	0.874	1.1	0.868	1.105	0.790023	0.000284435	1.26579	0.000284435	GO:1901564;GO:0044249;GO:0006807;GO:0044237;GO:0034645;GO:1901576;GO:0044260;GO:0043043;GO:0071704;GO:0010467;GO:1901566;GO:0043170;GO:0044267;GO:0009987;GO:0009058;GO:0009059;GO:0008150;GO:0008152;GO:0044271;GO:0043604;GO:0044238;GO:0019538;GO:0034641;GO:0043603;GO:0006518;GO:0006412;	organonitrogen compound metabolic process;cellular biosynthetic process;nitrogen compound metabolic process;cellular metabolic process;cellular macromolecule biosynthetic process;organic substance biosynthetic process;cellular macromolecule metabolic process;peptide biosynthetic process;organic substance metabolic process;gene expression;organonitrogen compound biosynthetic process;macromolecule …	4;4;3;3;5;4;4;6;3;5;5;4;5;2;3;5;1;2;5;6;3;4;4;5;5;6;	GO:0044464;GO:0043229;GO:0030529;GO:0043226;GO:0005737;GO:0032991;GO:0005840;GO:0043232;GO:1990904;GO:0005623;GO:0005622;GO:0005575;GO:0044444;GO:0043228;GO:0044424;	cell part;intracellular organelle;intracellular ribonucleoprotein complex;organelle;cytoplasm;macromolecular complex;ribosome;intracellular non-membrane-bounded organelle;ribonucleoprotein complex;cell;intracellular;cellular_component;cytoplasmic part;non-membrane-bounded organelle;intracellular part;	2;3;4;2;4;2;5;4;3;2;3;1;4;3;3;	GO:0003674;GO:0005198;GO:0003735;	molecular_function;structural molecule activity;structural constituent of ribosome;	1;2;3;	K02934	map03010;	Ribosome;	IPR014722;IPR000915;IPR008991;IPR005568;	Ribosomal protein L2 domain 2;60S ribosomal protein L6E;Translation protein SH3-like domain;Ribosomal protein L6, N-terminal;	nucleus	7302066	236	J	[J] Translation, ribosomal structure and biogenesis;
c76659_g1	242024617 ref|XP_002432723.1| 26S proteasome non-ATPase regulatory subunit, putative [Pediculus humanus corporis] gi|212518208|gb|EEB19985.1| 26S proteasome non-ATPase regulatory subunit, putative [Pediculus humanus corporis]	Down	1.103	0.919	1.108	0.914	1.20622	0.000349751	0.829037	0.000349751	GO:0033157;GO:0051169;GO:0051049;GO:0019220;GO:0051651;GO:0051716;GO:0032434;GO:0000165;GO:0048585;GO:0060548;GO:0045859;GO:0046483;GO:0042325;GO:0042327;GO:0042326;GO:0019538;GO:0010639;GO:0009896;GO:0009894;GO:0009892;GO:0009893;GO:0009890;GO:0051220;GO:0071902;GO:0035556;GO:0071900;GO:0051224;GO:0050789;GO:0051347;GO:0006886;GO:0071840;GO:0018130;GO:0070201;GO:0090199;GO:1903649;GO:0016310;GO:…	regulation of intracellular protein transport;nuclear transport;regulation of transport;regulation of phosphate metabolic process;maintenance of location in cell;cellular response to stimulus;regulation of proteasomal ubiquitin-dependent protein catabolic process;MAPK cascade;negative regulation of response to stimulus;negative regulation of cell death;regulation of protein kinase activity;hetero…	6;6;4;6;4;3;8;5;3;4;7;4;7;7;7;4;5;4;4;3;3;4;6;9;5;8;4;2;6;6;2;5;5;6;6;6;5;5;5;5;4;4;5;5;7;3;7;5;6;4;6;3;4;5;6;6;6;4;6;6;5;6;5;7;5;5;4;6;4;3;6;5;4;3;3;4;4;5;3;4;5;4;4;6;6;3;3;6;4;5;7;6;7;6;3;9;5;5;3;5;5;4;2;7;6;5;4;4;3;6;3;3;6;2;6;5;6;8;7;6;4;7;4;4;5;5;5;5;5;5;8;6;8;6;5;6;6;4;6;5;6;6;5;6;6;7;6;4;3;7;6;6;3;5;8;3;5;5;4;3;5;4;4;4;8;2;2;6;5;6;6;4;4;5;5;3;4;4;7;4;7;6;6;4;5;3;5;5;6;5;4;6;5;5;4;6;6;7;6;6…	GO:0022624;GO:0005838;GO:0044424;GO:0044464;GO:0043234;GO:0043231;GO:0043232;GO:0043229;GO:0043228;GO:0043227;GO:0043226;GO:0005856;GO:0045111;GO:0008540;GO:0005737;GO:0005634;GO:0000502;GO:0005623;GO:0005622;GO:0032991;GO:0005575;	proteasome accessory complex;proteasome regulatory particle;intracellular part;cell part;protein complex;intracellular membrane-bounded organelle;intracellular non-membrane-bounded organelle;intracellular organelle;non-membrane-bounded organelle;membrane-bounded organelle;organelle;cytoskeleton;intermediate filament cytoskeleton;proteasome regulatory particle, base subcomplex;cytoplasm;nucleus;pr…	4;4;3;2;3;4;4;3;3;3;2;5;6;4;4;5;4;2;3;2;1;	GO:0005488;GO:0008134;GO:0005515;GO:0003674;	binding;transcription factor binding;protein binding;molecular_function;	2;4;3;1;	K06694			IPR002110;IPR020683;	Ankyrin repeat;Ankyrin repeat-containing domain;	cytosol	Hs4506217	171	O	[O] Posttranslational modification, protein turnover, chaperones;
c77351_g1	768430800 ref|XP_011556642.1| PREDICTED: copper transport protein ATOX1 [Plutella xylostella]	Up	0.861	1.11	0.908	1.074	0.809982	0.0197504	1.2346	0.0197504	GO:0050801;GO:0055065;GO:0042592;GO:0055070;GO:0098771;GO:0006825;GO:0030001;GO:0048878;GO:0044699;GO:0046916;GO:0000041;GO:0065007;GO:0019725;GO:0009987;GO:0006878;GO:0006875;GO:0006812;GO:0006811;GO:0006810;GO:0006873;GO:0044765;GO:0008150;GO:0030003;GO:0051649;GO:0055080;GO:0055082;GO:0051234;GO:0051179;GO:1902578;GO:0051641;GO:0065008;GO:0046907;GO:0055076;GO:0050896;GO:0006950;GO:0044763;GO:…	ion homeostasis;metal ion homeostasis;homeostatic process;copper ion homeostasis;inorganic ion homeostasis;copper ion transport;metal ion transport;chemical homeostasis;single-organism process;cellular transition metal ion homeostasis;transition metal ion transport;biological regulation;cellular homeostasis;cellular process;cellular copper ion homeostasis;cellular metal ion homeostasis;cation tra…	6;8;4;10;7;9;7;5;2;9;8;2;4;2;10;8;6;5;4;6;4;1;7;4;7;5;3;2;3;3;3;5;9;2;3;3;6;4;5;	GO:0005737;GO:0044464;GO:0005623;GO:0005622;GO:0005575;GO:0044424;	cytoplasm;cell part;cell;intracellular;cellular_component;intracellular part;	4;2;2;3;1;3;	GO:0003674;GO:0005488;GO:0043169;GO:0046914;GO:0043167;GO:0016531;GO:0016530;GO:0046872;GO:0005507;	molecular_function;binding;cation binding;transition metal ion binding;ion binding;copper chaperone activity;metallochaperone activity;metal ion binding;copper ion binding;	1;2;4;6;3;3;2;5;7;	K07213	map04978;	Mineral absorption;	IPR006121;	Heavy metal-associated domain, HMA;	chloroplast	7296474_2	88.6	P	[P] Inorganic ion transport and metabolism;
c77380_g1	350425747 ref|XP_003494219.1| PREDICTED: cytoglobin-2-like [Bombus impatiens] gi|350425750|ref|XP_003494220.1| PREDICTED: cytoglobin-2-like [Bombus impatiens]	Up	0.824	1.132	0.802	1.158	0.710044	0.00262067	1.40836	0.00262067				GO:0044297;GO:0043204;GO:0044464;GO:0005623;GO:0005575;GO:0097458;GO:0043025;GO:0036477;	cell body;perikaryon;cell part;cell;cellular_component;neuron part;neuronal cell body;somatodendritic compartment;	3;4;2;2;1;3;4;4;	GO:0043169;GO:0005344;GO:0022892;GO:0020037;GO:0046906;GO:0005215;GO:0043167;GO:0019825;GO:0003674;GO:0005488;GO:0097159;GO:0046872;GO:1901363;	cation binding;oxygen transporter activity;substrate-specific transporter activity;heme binding;tetrapyrrole binding;transporter activity;ion binding;oxygen binding;molecular_function;binding;organic cyclic compound binding;metal ion binding;heterocyclic compound binding;	4;4;3;5;4;2;3;3;1;2;3;5;3;	K21894			IPR002336;IPR000971;IPR009050;	Erythrocruorin;Globin;Globin-like;	cytosol	Hs10864065	67.8	C	[C] Energy production and conversion;
c77381_g1	936693282 ref|XP_014224635.1| PREDICTED: heat shock protein 67B2-like [Trichogramma pretiosum]	Up	0.826	1.138	0.866	1.107	0.753675	0.00827076	1.32683	0.00827076													IPR001763;	Rhodanese-like domain;	chloroplast	7301095	99.8	P	[P] Inorganic ion transport and metabolism;
c77498_g1	332026341 gb|EGI66470.1| Apolipoprotein D [Acromyrmex echinatior]	Up	0.896	1.082	0.866	1.107	0.804934	0.00826051	1.24234	0.00826051	GO:0032880;GO:0033157;GO:0051169;GO:0008104;GO:0048589;GO:0034440;GO:0051049;GO:0048585;GO:0032387;GO:0048583;GO:0048678;GO:0007160;GO:0031348;GO:0072359;GO:0072358;GO:0007165;GO:0007166;GO:0007167;GO:0051893;GO:0007169;GO:0051895;GO:0034443;GO:0051716;GO:0010605;GO:0061302;GO:0009968;GO:0071704;GO:0009966;GO:0048869;GO:0042160;GO:0032101;GO:0009611;GO:0006979;GO:0071638;GO:1904590;GO:0045833;GO:…	regulation of protein localization;regulation of intracellular protein transport;nuclear transport;protein localization;developmental growth;lipid oxidation;regulation of transport;negative regulation of response to stimulus;negative regulation of intracellular transport;regulation of response to stimulus;response to axon injury;cell-matrix adhesion;negative regulation of defense response;circula…	4;6;6;4;3;5;4;3;4;3;5;5;4;5;5;4;5;6;6;7;6;6;3;4;6;4;3;4;4;6;4;4;4;6;5;4;4;2;4;3;5;5;6;4;6;5;5;4;4;4;7;6;4;3;6;4;4;4;3;3;3;4;4;4;2;4;4;4;5;4;3;4;3;5;5;6;3;4;4;5;4;5;4;4;5;7;4;5;3;5;4;5;5;4;2;2;4;3;5;5;6;4;6;4;6;4;5;3;4;6;3;1;2;4;4;6;5;3;5;5;4;6;5;2;4;3;4;5;6;4;6;8;4;8;5;5;5;5;4;5;5;5;4;5;4;4;5;3;7;6;2;4;7;3;6;3;3;5;2;5;5;3;4;3;4;4;2;5;4;2;4;2;3;5;2;5;5;6;4;5;5;6;5;4;3;5;5;3;6;5;4;4;6;3;4;3;6;5;7;4…	GO:0022626;GO:0005783;GO:0030425;GO:0030529;GO:0044297;GO:0036477;GO:0042995;GO:0043231;GO:0043230;GO:0005829;GO:0044424;GO:0044421;GO:0044464;GO:0043232;GO:0043229;GO:0043228;GO:0043227;GO:0043226;GO:0048471;GO:0043025;GO:0012505;GO:0031982;GO:0005840;GO:0044444;GO:0044445;GO:0005737;GO:0043005;GO:0070062;GO:1990904;GO:0005623;GO:0005622;GO:0097458;GO:0005576;GO:1903561;GO:0005615;GO:0032991;GO:…	cytosolic ribosome;endoplasmic reticulum;dendrite;intracellular ribonucleoprotein complex;cell body;somatodendritic compartment;cell projection;intracellular membrane-bounded organelle;extracellular organelle;cytosol;intracellular part;extracellular region part;cell part;intracellular non-membrane-bounded organelle;intracellular organelle;non-membrane-bounded organelle;membrane-bounded organelle;…	6;4;5;4;3;4;3;4;3;5;3;2;2;4;3;3;3;2;5;4;3;4;5;4;5;4;4;4;3;2;3;3;2;3;3;2;1;	GO:0005319;GO:0032934;GO:0005496;GO:0015485;GO:0003674;GO:0005488;GO:0022892;GO:0036094;GO:0097159;GO:0005215;GO:0008289;GO:0043178;	lipid transporter activity;sterol binding;steroid binding;cholesterol binding;molecular_function;binding;substrate-specific transporter activity;small molecule binding;organic cyclic compound binding;transporter activity;lipid binding;alcohol binding;	4;5;4;6;1;2;3;3;3;2;3;4;	K03098			IPR002969;IPR000566;IPR022271;IPR002345;IPR012674;	Apolipoprotein D;Lipocalin/cytosolic fatty-acid binding domain;Lipocalin, ApoD type;Lipocalin;Calycin;	nucleus	Hs4502163	118	M	[M] Cell wall/membrane/envelope biogenesis;
c77525_g1	328702366 ref|XP_001943582.2| PREDICTED: maltase 2 [Acyrthosiphon pisum]	Down	1.241	0.81	1.224	0.822	1.51042	0.000623436	0.662069	0.000623436							GO:0015926;GO:0016787;GO:0043169;GO:0016798;GO:0043167;GO:0032450;GO:0003824;GO:0090599;GO:0003674;GO:0005488;GO:0004553;GO:0004558;	glucosidase activity;hydrolase activity;cation binding;hydrolase activity, acting on glycosyl bonds;ion binding;maltose alpha-glucosidase activity;catalytic activity;alpha-glucosidase activity;molecular_function;binding;hydrolase activity, hydrolyzing O-glycosyl compounds;alpha-1,4-glucosidase activity;	6;3;4;4;3;8;2;7;1;2;5;8;	K01187	map00052;map00500;map01100;	Galactose metabolism;Starch and sucrose metabolism;Metabolic pathways;	IPR017853;IPR006047;	Glycoside hydrolase superfamily;Glycosyl hydrolase, family 13, catalytic domain;	chloroplast	7297881	478	G	[G] Carbohydrate transport and metabolism;
c77533_g1	646695656 gb|KDR08420.1| putative elongator complex protein 2 [Zootermopsis nevadensis]	Down	1.171	0.865	1.09	0.928	1.26102	0.0448661	0.793012	0.0448661	GO:0080090;GO:0019222;GO:1901362;GO:0071840;GO:0010604;GO:0044093;GO:0048518;GO:0060255;GO:0030162;GO:2001141;GO:0046483;GO:0019538;GO:0019438;GO:0022607;GO:0009893;GO:0006807;GO:0097659;GO:1901576;GO:0044260;GO:0052547;GO:0016043;GO:0065003;GO:0052548;GO:0065007;GO:1901360;GO:0006366;GO:0006368;GO:0065009;GO:0018130;GO:0050790;GO:0009889;GO:0050794;GO:0008150;GO:0008152;GO:0034654;GO:0016070;GO:…	regulation of primary metabolic process;regulation of metabolic process;organic cyclic compound biosynthetic process;cellular component organization or biogenesis;positive regulation of macromolecule metabolic process;positive regulation of molecular function;positive regulation of biological process;regulation of macromolecule metabolic process;regulation of proteolysis;regulation of RNA biosynt…	4;3;5;2;4;4;2;4;6;6;4;4;5;4;3;3;7;4;4;6;3;5;7;2;4;7;8;3;5;4;4;3;1;2;5;5;5;7;6;5;6;6;4;4;4;7;5;5;4;5;5;5;5;5;2;4;7;5;5;4;6;4;5;4;4;5;6;5;6;2;3;5;5;5;5;5;3;5;4;8;7;6;3;6;3;3;3;	GO:0000502;GO:0043234;GO:0043231;GO:0044424;GO:0043229;GO:0005622;GO:0043227;GO:0043226;GO:0005737;GO:0005634;GO:0044464;GO:0005623;GO:0032991;GO:0005575;	proteasome complex;protein complex;intracellular membrane-bounded organelle;intracellular part;intracellular organelle;intracellular;membrane-bounded organelle;organelle;cytoplasm;nucleus;cell part;cell;macromolecular complex;cellular_component;	4;3;4;3;3;3;3;2;4;5;2;2;2;1;	GO:0098772;GO:0003674;GO:0030234;GO:0061134;GO:0008047;GO:0061135;GO:0061133;GO:0016504;	molecular function regulator;molecular_function;enzyme regulator activity;peptidase regulator activity;enzyme activator activity;endopeptidase regulator activity;endopeptidase activator activity;peptidase activator activity;	2;1;3;4;4;5;6;5;	K11374			IPR011042;IPR020472;IPR017986;IPR015943;IPR001680;	Six-bladed beta-propeller, TolB-like;G-protein beta WD-40 repeat;WD40-repeat-containing domain;WD40/YVTN repeat-like-containing domain;WD40 repeat;	nucleus	Hs8922735	612	BK	[B] Chromatin structure and dynamics;[K] Transcription;
c77566_g1	91084939 ref|XP_971157.1| PREDICTED: gamma-interferon-inducible lysosomal thiol reductase [Tribolium castaneum] gi|270008552|gb|EFA05000.1| Gamma-interferon-inducible lysosomal thiol reductase-like Protein [Tribolium castaneum]	Up	0.912	1.07	0.883	1.093	0.829866	0.00996541	1.20501	0.00996541	GO:0032103;GO:0032101;GO:0048584;GO:0002831;GO:0002833;GO:0031349;GO:0042742;GO:0050789;GO:0031347;GO:0044710;GO:0043207;GO:0009617;GO:0065007;GO:0044699;GO:0048518;GO:0048583;GO:0006952;GO:0043900;GO:0008150;GO:0008152;GO:0009607;GO:0051707;GO:0055114;GO:0051704;GO:0043902;GO:1900426;GO:0009605;GO:1900424;GO:0050896;GO:0006950;GO:0098542;GO:0080134;	positive regulation of response to external stimulus;regulation of response to external stimulus;positive regulation of response to stimulus;regulation of response to biotic stimulus;positive regulation of response to biotic stimulus;positive regulation of defense response;defense response to bacterium;regulation of biological process;regulation of defense response;single-organism metabolic proce…	4;4;3;4;4;4;5;2;5;3;4;4;2;2;2;3;4;3;1;2;3;3;4;2;3;4;3;4;2;3;4;4;	GO:0016020;GO:0071944;GO:0005886;GO:0044464;GO:0005623;GO:0005575;	membrane;cell periphery;plasma membrane;cell part;cell;cellular_component;	2;3;3;2;2;1;	GO:0003674;GO:0016491;GO:0016667;GO:0003824;GO:0015036;	molecular_function;oxidoreductase activity;oxidoreductase activity, acting on a sulfur group of donors;catalytic activity;disulfide oxidoreductase activity;	1;3;4;2;5;	K08059	map04612;	Antigen processing and presentation;	IPR004911;	Gamma interferon inducible lysosomal thiol reductase GILT;	chloroplast	7299765	122	O	[O] Posttranslational modification, protein turnover, chaperones;
c77660_g4	383863176 ref|XP_003707058.1| PREDICTED: dihydropyrimidine dehydrogenase [NADP(+)] [Megachile rotundata] gi|805818112|ref|XP_012149239.1| PREDICTED: dihydropyrimidine dehydrogenase [NADP(+)] [Megachile rotundata] gi|805818114|ref|XP_012149240.1| PREDICTED: dihydropyrimidine dehydrogenase [NADP(+)] [Megachile rotundata]	Up	0.903	1.077	0.886	1.091	0.825185	0.00335947	1.21185	0.00335947	GO:0009164;GO:0044281;GO:0044283;GO:0046135;GO:1901360;GO:1901361;GO:0044712;GO:0044710;GO:0044711;GO:0019482;GO:0019483;GO:0046121;GO:0046127;GO:0046125;GO:0043436;GO:0046483;GO:1901564;GO:1901565;GO:1901566;GO:0016053;GO:0019439;GO:1901135;GO:0006807;GO:1901576;GO:1901575;GO:0006208;GO:0006206;GO:0046700;GO:0008150;GO:0008152;GO:0034655;GO:0008652;GO:0044270;GO:0046394;GO:0006213;GO:0006212;GO:…	nucleoside catabolic process;small molecule metabolic process;small molecule biosynthetic process;pyrimidine nucleoside catabolic process;organic cyclic compound metabolic process;organic cyclic compound catabolic process;single-organism catabolic process;single-organism metabolic process;single-organism biosynthetic process;beta-alanine metabolic process;beta-alanine biosynthetic process;deoxyri…	6;4;5;7;4;5;4;3;4;5;6;7;8;7;5;4;4;5;5;5;5;4;3;4;4;6;6;5;1;2;5;5;5;6;6;7;4;4;4;6;2;4;2;4;4;4;5;7;9;6;6;5;5;4;3;5;3;3;5;3;8;3;3;4;5;	GO:0044424;GO:0005737;GO:0044464;GO:0005623;GO:0005622;GO:0005575;	intracellular part;cytoplasm;cell part;cell;intracellular;cellular_component;	3;4;2;2;3;1;	GO:1901363;GO:0016628;GO:0016627;GO:0000166;GO:0046872;GO:0003674;GO:0005488;GO:1901265;GO:0043169;GO:0003824;GO:0097159;GO:0051536;GO:0046983;GO:0016491;GO:0043167;GO:0042802;GO:0042803;GO:0048037;GO:0051539;GO:0005515;GO:0050662;GO:0050661;GO:0051540;GO:0017113;GO:0036094;	heterocyclic compound binding;oxidoreductase activity, acting on the CH-CH group of donors, NAD or NADP as acceptor;oxidoreductase activity, acting on the CH-CH group of donors;nucleotide binding;metal ion binding;molecular_function;binding;nucleoside phosphate binding;cation binding;catalytic activity;organic cyclic compound binding;iron-sulfur cluster binding;protein dimerization activity;oxido…	3;5;4;4;5;1;2;4;4;2;3;4;4;3;3;4;5;3;5;3;4;5;3;6;3;	K00207	map00240;map00410;map00770;map00983;map01100;	Pyrimidine metabolism;beta-Alanine metabolism;Pantothenate and CoA biosynthesis;Drug metabolism - other enzymes;Metabolic pathways;	IPR005720;IPR001295;IPR017900;IPR013785;IPR028261;IPR017896;IPR023753;IPR009051;	Dihydroorotate dehydrogenase domain;Dihydroorotate dehydrogenase, conserved site;4Fe-4S ferredoxin, iron-sulphur binding, conserved site;Aldolase-type TIM barrel;Dihydroprymidine dehydrogenase domain II;4Fe-4S ferredoxin-type, iron-sulphur binding domain;FAD/NAD(P)-binding domain;Alpha-helical ferredoxin;	cytosol	Hs4503373	1363	F	[F] Nucleotide transport and metabolism;
c77666_g1	826501501 ref|XP_012542113.1| PREDICTED: fructose-1,6-bisphosphatase 1 [Monomorium pharaonis]	Up	0.807	1.153	0.8	1.159	0.695069	0.000170974	1.43871	0.000170974	GO:0032026;GO:0019220;GO:0080090;GO:0019222;GO:0051289;GO:0048585;GO:0048583;GO:0009166;GO:1903578;GO:0007165;GO:0009161;GO:0071248;GO:0045980;GO:0071840;GO:0046434;GO:0044712;GO:0051716;GO:0046128;GO:0009968;GO:0009966;GO:0006732;GO:0009199;GO:0009185;GO:0006733;GO:0048519;GO:0046364;GO:0009205;GO:0060255;GO:0046034;GO:0046031;GO:0051058;GO:0042326;GO:0010038;GO:0045912;GO:0043436;GO:0010035;GO:…	response to magnesium ion;regulation of phosphate metabolic process;regulation of primary metabolic process;regulation of metabolic process;protein homotetramerization;negative regulation of response to stimulus;regulation of response to stimulus;nucleotide catabolic process;regulation of ATP metabolic process;signal transduction;ribonucleoside monophosphate metabolic process;cellular response to…	6;6;4;3;8;3;3;6;7;4;7;6;6;2;5;4;3;7;4;4;5;7;7;6;2;6;8;4;8;8;6;7;5;4;5;4;8;4;7;3;5;4;5;7;8;5;6;5;6;4;5;7;6;4;4;4;3;5;7;6;3;4;5;4;2;5;4;4;4;3;3;5;2;4;6;5;4;7;4;6;4;3;3;4;1;2;5;5;5;5;5;5;5;2;6;5;5;4;6;4;4;6;6;7;5;4;3;4;4;2;4;3;6;4;7;6;2;6;5;5;6;7;6;6;5;5;2;4;4;5;5;6;7;4;6;5;5;4;5;4;4;7;6;5;7;3;5;6;4;6;4;4;6;5;5;5;4;8;4;6;4;2;5;5;3;7;7;3;7;5;8;6;5;6;5;7;5;6;3;3;7;4;3;7;6;3;4;3;7;7;4;5;3;4;5;3;4;6;7;5…	GO:0005829;GO:0044424;GO:0044464;GO:0044444;GO:0005737;GO:0005623;GO:0005622;GO:0005575;	cytosol;intracellular part;cell part;cytoplasmic part;cytoplasm;cell;intracellular;cellular_component;	5;3;2;4;4;2;3;1;	GO:0042132;GO:1901363;GO:0000166;GO:0046872;GO:0050308;GO:0016208;GO:0097367;GO:0003674;GO:0005488;GO:1901265;GO:0032549;GO:0017076;GO:0016787;GO:0016788;GO:0003824;GO:0097159;GO:0032559;GO:0032555;GO:0032550;GO:0032553;GO:0016791;GO:0042578;GO:0048029;GO:0043169;GO:0043167;GO:0030554;GO:0019203;GO:0030246;GO:0001883;GO:0001882;GO:0036094;GO:0043168;	fructose 1,6-bisphosphate 1-phosphatase activity;heterocyclic compound binding;nucleotide binding;metal ion binding;sugar-phosphatase activity;AMP binding;carbohydrate derivative binding;molecular_function;binding;nucleoside phosphate binding;ribonucleoside binding;purine nucleotide binding;hydrolase activity;hydrolase activity, acting on ester bonds;catalytic activity;organic cyclic compound bin…	9;3;4;5;8;5;3;1;2;4;5;5;3;4;2;3;6;5;6;4;6;5;4;4;3;6;7;3;5;4;3;4;	K03841	map00010;map00030;map00051;map00680;map00710;map01100;map01110;map01120;map01130;map01200;map04152;map04910;	Glycolysis / Gluconeogenesis;Pentose phosphate pathway;Fructose and mannose metabolism;Methane metabolism;Carbon fixation in photosynthetic organisms;Metabolic pathways;Biosynthesis of secondary metabolites;Microbial metabolism in diverse environments;Biosynthesis of antibiotics;Carbon metabolism;AMPK signaling pathway;Insulin signaling pathway;	IPR000146;IPR028343;IPR033391;	Fructose-1,6-bisphosphatase class 1;Fructose-1,6-bisphosphatase;Fructose-1-6-bisphosphatase class I, N-terminal;	cytosol	7298626	446	G	[G] Carbohydrate transport and metabolism;
c77703_g1	359843238 gb|AEV89754.1| fructose 1,6-bisphosphate aldolase [Schistocerca gregaria]	Down	1.142	0.888	1.245	0.805	1.40992	0.0344632	0.709258	0.0344632	GO:0000086;GO:0009167;GO:0044710;GO:0044281;GO:0009161;GO:1901360;GO:0044712;GO:0051716;GO:0045786;GO:0006732;GO:0009199;GO:0006733;GO:0048519;GO:0009205;GO:0046034;GO:0046031;GO:0032787;GO:0010972;GO:0043436;GO:0046128;GO:0009179;GO:0046483;GO:1901564;GO:0016052;GO:0006163;GO:0033554;GO:0009141;GO:0009144;GO:0046496;GO:0007346;GO:0051186;GO:0031572;GO:0031570;GO:0009259;GO:0065007;GO:0044699;GO:…	G2/M transition of mitotic cell cycle;purine ribonucleoside monophosphate metabolic process;single-organism metabolic process;small molecule metabolic process;ribonucleoside monophosphate metabolic process;organic cyclic compound metabolic process;single-organism catabolic process;cellular response to stimulus;negative regulation of cell cycle;coenzyme metabolic process;ribonucleoside triphosphat…	6;8;3;4;7;4;4;3;4;5;7;6;2;8;8;8;7;7;5;7;8;4;4;5;6;4;6;7;7;5;4;7;6;6;2;2;4;7;4;3;6;3;1;2;4;7;6;5;2;5;6;5;5;6;4;6;6;6;7;7;4;4;6;5;7;2;2;4;5;6;4;6;7;4;4;4;6;3;4;7;6;5;5;5;6;6;3;5;4;8;5;6;2;3;7;5;5;4;3;5;6;3;7;3;6;5;4;3;5;4;5;7;4;6;6;3;6;	GO:0043232;GO:0005829;GO:0044424;GO:0044422;GO:0043229;GO:0043228;GO:0043226;GO:0031672;GO:0031674;GO:0030018;GO:0044444;GO:0044449;GO:0030016;GO:0030017;GO:0005737;GO:0044464;GO:0005623;GO:0005622;GO:0031430;GO:0005575;GO:0043292;	intracellular non-membrane-bounded organelle;cytosol;intracellular part;organelle part;intracellular organelle;non-membrane-bounded organelle;organelle;A band;I band;Z disc;cytoplasmic part;contractile fiber part;myofibril;sarcomere;cytoplasm;cell part;cell;intracellular;M band;cellular_component;contractile fiber;	4;5;3;2;3;3;2;4;4;4;4;3;6;4;4;2;2;3;4;1;5;	GO:0003674;GO:0003824;GO:0016830;GO:0016832;GO:0004332;GO:0016829;	molecular_function;catalytic activity;carbon-carbon lyase activity;aldehyde-lyase activity;fructose-bisphosphate aldolase activity;lyase activity;	1;2;4;5;6;3;				IPR000741;IPR013785;	Fructose-bisphosphate aldolase, class-I;Aldolase-type TIM barrel;	cytosol	7301455	427	G	[G] Carbohydrate transport and metabolism;
c78299_g1	909573428 ref|XP_013142374.1| PREDICTED: mitochondrial pyruvate carrier 1 [Papilio polytes]	Up	0.87	1.103	0.862	1.11	0.782648	0.000488057	1.27771	0.000488057	GO:0006839;GO:0006820;GO:0044281;GO:1901360;GO:0044710;GO:0044711;GO:0015718;GO:0015849;GO:0015711;GO:0043436;GO:0061732;GO:0046483;GO:1901564;GO:1903825;GO:0071616;GO:0019637;GO:0006807;GO:0046496;GO:1901576;GO:0051186;GO:1901475;GO:0051188;GO:0044699;GO:0035383;GO:0035384;GO:0006811;GO:0006810;GO:0008150;GO:0008152;GO:0051234;GO:0046907;GO:0044272;GO:0044765;GO:0009117;GO:0006753;GO:0006637;GO:…	mitochondrial transport;anion transport;small molecule metabolic process;organic cyclic compound metabolic process;single-organism metabolic process;single-organism biosynthetic process;monocarboxylic acid transport;organic acid transport;organic anion transport;oxoacid metabolic process;mitochondrial acetyl-CoA biosynthetic process from pyruvate;heterocycle metabolic process;organonitrogen compo…	6;6;4;4;3;4;7;5;6;5;6;4;4;5;6;4;3;7;4;4;7;5;2;4;5;5;4;1;2;3;5;5;4;6;5;5;5;6;4;4;4;3;2;4;4;4;6;7;5;4;6;8;6;6;8;5;3;5;5;6;7;5;3;3;4;7;2;3;6;3;3;5;4;4;6;5;6;	GO:0031975;GO:0016021;GO:0016020;GO:0031967;GO:0031966;GO:0043231;GO:0044425;GO:0044422;GO:0019866;GO:0043229;GO:0043227;GO:0043226;GO:0044429;GO:0044424;GO:0044446;GO:0044444;GO:0031224;GO:0005737;GO:0031090;GO:0005739;GO:0044464;GO:0005623;GO:0005622;GO:0005743;GO:0005740;GO:0005575;	envelope;integral component of membrane;membrane;organelle envelope;mitochondrial membrane;intracellular membrane-bounded organelle;membrane part;organelle part;organelle inner membrane;intracellular organelle;membrane-bounded organelle;organelle;mitochondrial part;intracellular part;intracellular organelle part;cytoplasmic part;intrinsic component of membrane;cytoplasm;organelle membrane;mitocho…	3;4;2;4;4;4;2;2;4;3;3;2;4;3;3;4;3;4;3;5;2;2;3;5;5;1;	GO:0005342;GO:0008028;GO:0050833;GO:0003674;GO:0022891;GO:0022892;GO:0008509;GO:0046943;GO:0005215;GO:0015075;GO:0022857;GO:0008514;	organic acid transmembrane transporter activity;monocarboxylic acid transmembrane transporter activity;pyruvate transmembrane transporter activity;molecular_function;substrate-specific transmembrane transporter activity;substrate-specific transporter activity;anion transmembrane transporter activity;carboxylic acid transmembrane transporter activity;transporter activity;ion transmembrane transpor…	5;7;8;1;4;3;6;6;2;5;3;7;	K22138			IPR005336;	Mitochondrial pyruvate carrier;	mitochondria	7300453	152	S	[S] Function unknown;
c78317_g1	939240528 ref|XP_014239497.1| PREDICTED: glyoxylate reductase/hydroxypyruvate reductase-like isoform X1 [Cimex lectularius]	Up	0.87	1.102	0.922	1.062	0.828096	0.0297222	1.20759	0.0297222	GO:0022607;GO:0006461;GO:0070271;GO:0043933;GO:0019752;GO:0044237;GO:0044699;GO:0044710;GO:0071822;GO:0071840;GO:0016043;GO:0065003;GO:0071704;GO:0044085;GO:0003008;GO:0032501;GO:0007588;GO:0009987;GO:0008150;GO:0008152;GO:0043436;GO:0055114;GO:0051259;GO:0043648;GO:0006082;GO:0044763;GO:0044281;	cellular component assembly;protein complex assembly;protein complex biogenesis;macromolecular complex subunit organization;carboxylic acid metabolic process;cellular metabolic process;single-organism process;single-organism metabolic process;protein complex subunit organization;cellular component organization or biogenesis;cellular component organization;macromolecular complex assembly;organic s…	4;5;4;4;6;3;2;3;5;2;3;5;3;3;3;2;4;2;1;2;5;4;6;7;4;3;4;	GO:0043227;GO:0043226;GO:0005737;GO:0070062;GO:1903561;GO:0031982;GO:0043230;GO:0005829;GO:0044464;GO:0005623;GO:0005622;GO:0005575;GO:0044444;GO:0005576;GO:0044424;GO:0044421;	membrane-bounded organelle;organelle;cytoplasm;extracellular exosome;extracellular vesicle;vesicle;extracellular organelle;cytosol;cell part;cell;intracellular;cellular_component;cytoplasmic part;extracellular region;intracellular part;extracellular region part;	3;2;4;4;3;4;3;5;2;2;3;1;4;2;3;2;	GO:0005488;GO:0051287;GO:1901363;GO:0003674;GO:0030267;GO:0048037;GO:0043167;GO:0016491;GO:0050662;GO:0000166;GO:1901265;GO:0042802;GO:0042803;GO:0043168;GO:0031406;GO:0050661;GO:0036094;GO:0003824;GO:0016614;GO:0046983;GO:0016616;GO:0016618;GO:0097159;GO:0043177;GO:0005515;GO:0070402;GO:0008465;	binding;NAD binding;heterocyclic compound binding;molecular_function;glyoxylate reductase (NADP) activity;cofactor binding;ion binding;oxidoreductase activity;coenzyme binding;nucleotide binding;nucleoside phosphate binding;identical protein binding;protein homodimerization activity;anion binding;carboxylic acid binding;NADP binding;small molecule binding;catalytic activity;oxidoreductase activit…	2;5;3;1;6;3;3;3;4;4;4;4;5;4;5;5;3;2;4;4;5;6;3;4;3;5;6;	K00049	map00260;map00620;map00630;map01100;map01110;map01120;	Glycine, serine and threonine metabolism;Pyruvate metabolism;Glyoxylate and dicarboxylate metabolism;Metabolic pathways;Biosynthesis of secondary metabolites;Microbial metabolism in diverse environments;	IPR029753;IPR006140;IPR006139;IPR016040;	D-isomer specific 2-hydroxyacid dehydrogenase, NAD-binding domain conserved site;D-isomer specific 2-hydroxyacid dehydrogenase, NAD-binding domain;D-isomer specific 2-hydroxyacid dehydrogenase, catalytic domain;NAD(P)-binding domain;	chloroplast	Hs6912396	299	C	[C] Energy production and conversion;
c78810_g1	1000755788 ref|XP_015600833.1| PREDICTED: cytoglobin-1-like [Cephus cinctus] gi|1000755790|ref|XP_015600834.1| PREDICTED: cytoglobin-1-like [Cephus cinctus]	Down	1.249	0.804	1.239	0.81	1.54151	0.000177992	0.648714	0.000177992							GO:0043169;GO:0005344;GO:0022892;GO:0020037;GO:0046906;GO:0005215;GO:0043167;GO:0019825;GO:0003674;GO:0005488;GO:0097159;GO:0046872;GO:1901363;	cation binding;oxygen transporter activity;substrate-specific transporter activity;heme binding;tetrapyrrole binding;transporter activity;ion binding;oxygen binding;molecular_function;binding;organic cyclic compound binding;metal ion binding;heterocyclic compound binding;	4;4;3;5;4;2;3;3;1;2;3;5;3;				IPR000971;IPR009050;	Globin;Globin-like;	cytosol
c79620_g1	775460940 dbj|BAQ94504.1| transferrin [Nephotettix cincticeps]	Up	0.801	1.157	0.824	1.141	0.707137	0.00172867	1.41415	0.00172867	GO:0050801;GO:0042592;GO:0055072;GO:0055076;GO:0098771;GO:0044699;GO:0065007;GO:0006811;GO:0006810;GO:0044765;GO:0008150;GO:0055065;GO:0055080;GO:0051234;GO:0051179;GO:1902578;GO:0065008;GO:0048878;	ion homeostasis;homeostatic process;iron ion homeostasis;transition metal ion homeostasis;inorganic ion homeostasis;single-organism process;biological regulation;ion transport;transport;single-organism transport;biological_process;metal ion homeostasis;cation homeostasis;establishment of localization;localization;single-organism localization;regulation of biological quality;chemical homeostasis;	6;4;10;9;7;2;2;5;4;4;1;8;7;3;2;3;3;5;	GO:0005615;GO:0005575;GO:0005576;GO:0044421;	extracellular space;cellular_component;extracellular region;extracellular region part;	3;1;2;2;	GO:0003674;GO:0005488;GO:0043169;GO:0043167;GO:0046872;	molecular_function;binding;cation binding;ion binding;metal ion binding;	1;2;4;3;5;				IPR016357;IPR018195;IPR001156;	Transferrin;Transferrin family, iron binding site;Transferrin-like domain;	chloroplast	7293455	372	P	[P] Inorganic ion transport and metabolism;
c79701_g1	1026571149 gb|OAD58668.1| hypothetical protein WN48_10552 [Eufriesea mexicana]	Up	0.828	1.132	0.79	1.167	0.703784	0.00570591	1.42089	0.00570591															cytosol
c80184_g1	998505828 ref|XP_015513150.1| PREDICTED: hydroxyacyl-coenzyme A dehydrogenase, mitochondrial-like [Neodiprion lecontei]	Up	0.838	1.128	0.858	1.113	0.756805	0.00209758	1.32134	0.00209758	GO:0090087;GO:0034440;GO:0008104;GO:0051046;GO:0051048;GO:0051049;GO:0044281;GO:0044282;GO:0044712;GO:0044710;GO:0046879;GO:0048519;GO:0033036;GO:0051051;GO:0042493;GO:0014823;GO:0032787;GO:0045184;GO:0090276;GO:0072329;GO:0043436;GO:0043434;GO:0090278;GO:0010033;GO:0055114;GO:0044700;GO:0016054;GO:0007154;GO:0023052;GO:0010243;GO:0010648;GO:0009062;GO:1903530;GO:0051223;GO:0050789;GO:0030072;GO:…	regulation of peptide transport;lipid oxidation;protein localization;regulation of secretion;negative regulation of secretion;regulation of transport;small molecule metabolic process;small molecule catabolic process;single-organism catabolic process;single-organism metabolic process;hormone secretion;negative regulation of biological process;macromolecule localization;negative regulation of trans…	5;5;4;5;4;4;4;5;4;3;6;2;3;3;4;3;7;4;5;7;5;5;5;4;4;3;5;4;2;4;4;6;5;5;2;7;6;4;6;5;5;2;3;3;5;4;5;4;6;3;1;2;6;3;5;6;2;5;7;4;3;6;4;6;3;5;4;2;4;5;3;2;4;4;4;3;5;4;4;4;4;4;6;6;4;5;3;5;5;4;4;3;4;3;3;2;3;3;4;3;6;6;5;3;5;5;5;3;	GO:0031974;GO:0031975;GO:0031981;GO:0016020;GO:0031967;GO:0043231;GO:0043233;GO:0044428;GO:0044429;GO:0044424;GO:0044422;GO:0019866;GO:0043229;GO:0043227;GO:0005654;GO:0044446;GO:0044444;GO:0005737;GO:0031090;GO:0005634;GO:0005739;GO:0044464;GO:0005623;GO:0005622;GO:0005743;GO:0005740;GO:0043226;GO:0005759;GO:0031966;GO:0005575;GO:0070013;	membrane-enclosed lumen;envelope;nuclear lumen;membrane;organelle envelope;intracellular membrane-bounded organelle;organelle lumen;nuclear part;mitochondrial part;intracellular part;organelle part;organelle inner membrane;intracellular organelle;membrane-bounded organelle;nucleoplasm;intracellular organelle part;cytoplasmic part;cytoplasm;organelle membrane;nucleus;mitochondrion;cell part;cell;i…	2;3;5;2;4;4;3;4;4;3;2;4;3;3;5;3;4;4;3;5;5;2;2;3;5;5;2;5;4;1;4;	GO:0003857;GO:1901363;GO:0000166;GO:0051287;GO:0016614;GO:0016616;GO:0005488;GO:0003824;GO:0043168;GO:0043167;GO:0048037;GO:0097159;GO:0003674;GO:0050662;GO:1901265;GO:0036094;GO:0070403;GO:0016491;	3-hydroxyacyl-CoA dehydrogenase activity;heterocyclic compound binding;nucleotide binding;NAD binding;oxidoreductase activity, acting on CH-OH group of donors;oxidoreductase activity, acting on the CH-OH group of donors, NAD or NADP as acceptor;binding;catalytic activity;anion binding;ion binding;cofactor binding;organic cyclic compound binding;molecular_function;coenzyme binding;nucleoside phosp…	6;3;4;5;4;5;2;2;4;3;3;3;1;4;4;3;5;3;	K00022	map00062;map00071;map00280;map00281;map00310;map00380;map00650;map00930;map01100;map01110;map01120;map01130;map01212;	Fatty acid elongation;Fatty acid degradation;"Valine, leucine and isoleucine degradation";Geraniol degradation;Lysine degradation;Tryptophan metabolism;Butanoate metabolism;Caprolactam degradation;Metabolic pathways;Biosynthesis of secondary metabolites;Microbial metabolism in diverse environments;Biosynthesis of antibiotics;Fatty acid metabolism;	IPR022694;IPR008927;IPR006180;IPR013328;IPR016040;IPR006176;IPR006108;	3-hydroxyacyl-CoA dehydrogenase;6-phosphogluconate dehydrogenase C-terminal domain-like;3-hydroxyacyl-CoA dehydrogenase, conserved site;6-phosphogluconate dehydrogenase, domain 2;NAD(P)-binding domain;3-hydroxyacyl-CoA dehydrogenase, NAD binding;3-hydroxyacyl-CoA dehydrogenase, C-terminal;	cytosol	Hs4885387	350	I	[I] Lipid transport and metabolism;
c80324_g1	568252118 gb|ETN61492.1| cathepsin b [Anopheles darlingi]	Up	0.862	1.109	0.841	1.126	0.761969	0.00256935	1.31239	0.00256935	GO:0044259;GO:0048584;GO:0048583;GO:0031349;GO:0044710;GO:0007165;GO:0044707;GO:0031347;GO:0044712;GO:0051716;GO:0097067;GO:0048869;GO:0071840;GO:0007519;GO:0009611;GO:0009612;GO:0044419;GO:0046697;GO:0019058;GO:0030855;GO:0048518;GO:0060548;GO:0003006;GO:0007283;GO:0030163;GO:0051701;GO:0010033;GO:0051704;GO:0044700;GO:0044703;GO:0044702;GO:0019538;GO:0010243;GO:0071310;GO:0002376;GO:0030198;GO:…	multicellular organismal macromolecule metabolic process;positive regulation of response to stimulus;regulation of response to stimulus;positive regulation of defense response;single-organism metabolic process;signal transduction;single-multicellular organism process;regulation of defense response;single-organism catabolic process;cellular response to stimulus;cellular response to thyroid hormone…	5;3;3;4;3;4;3;5;4;3;6;4;2;7;4;4;3;4;5;6;2;4;3;6;5;4;4;2;3;3;3;4;4;5;2;5;4;6;3;5;6;4;3;4;6;5;4;5;5;4;6;3;4;3;2;2;4;3;4;5;4;8;5;3;4;5;3;2;1;2;3;2;6;4;5;2;5;5;4;4;5;5;3;4;6;2;4;4;4;3;5;5;3;5;4;7;5;6;2;7;4;4;3;3;3;2;4;5;2;6;4;4;5;4;5;5;4;6;4;4;4;4;3;5;6;4;4;4;4;4;4;3;4;2;3;5;4;3;2;5;5;5;4;6;3;6;5;3;3;3;3;5;5;2;3;3;3;5;4;5;6;4;5;3;	GO:0031974;GO:0016023;GO:0044853;GO:0043202;GO:0031982;GO:0031981;GO:0005773;GO:0016020;GO:0031988;GO:0044437;GO:0031904;GO:0098589;GO:0043230;GO:0043231;GO:0043232;GO:0005901;GO:0043233;GO:0044428;GO:0044424;GO:0044425;GO:0098857;GO:0044421;GO:0044422;GO:0009897;GO:0043229;GO:0043228;GO:0043226;GO:0048471;GO:0042383;GO:0012505;GO:0044446;GO:0044444;GO:0044440;GO:0097708;GO:0000323;GO:0098590;GO:…	membrane-enclosed lumen;cytoplasmic, membrane-bounded vesicle;plasma membrane raft;lysosomal lumen;vesicle;nuclear lumen;vacuole;membrane;membrane-bounded vesicle;vacuolar part;endosome lumen;membrane region;extracellular organelle;intracellular membrane-bounded organelle;intracellular non-membrane-bounded organelle;caveola;organelle lumen;nuclear part;intracellular part;membrane part;membrane mi…	2;5;4;6;4;5;5;2;5;4;6;3;3;4;4;5;3;4;3;2;4;2;2;4;3;3;2;5;4;3;3;4;5;4;6;4;5;3;5;5;5;5;3;3;6;4;3;7;2;2;3;3;3;7;4;6;3;3;2;3;3;5;5;4;1;4;4;	GO:0001948;GO:0044877;GO:0097367;GO:0003674;GO:0005488;GO:0016787;GO:0003824;GO:0043394;GO:0004175;GO:0008233;GO:0008234;GO:0042277;GO:0033218;GO:0032403;GO:0004197;GO:0005515;GO:0005518;GO:0070011;	glycoprotein binding;macromolecular complex binding;carbohydrate derivative binding;molecular_function;binding;hydrolase activity;catalytic activity;proteoglycan binding;endopeptidase activity;peptidase activity;cysteine-type peptidase activity;peptide binding;amide binding;protein complex binding;cysteine-type endopeptidase activity;protein binding;collagen binding;peptidase activity, acting on …	4;3;3;1;2;3;2;5;6;4;6;4;3;4;7;3;5;5;	K01363	map04142;map04210;map04612;map04924;	Lysosome;Apoptosis;Antigen processing and presentation;Renin secretion;	IPR000169;IPR013128;IPR012599;IPR000668;IPR025661;IPR025660;	Cysteine peptidase, cysteine active site;Peptidase C1A;Peptidase C1A, propeptide;Peptidase C1A, papain C-terminal;Cysteine peptidase, asparagine active site;Cysteine peptidase, histidine active site;	cytosol	7292926	443	O	[O] Posttranslational modification, protein turnover, chaperones;
c80362_g1	939646566 ref|XP_014273094.1| PREDICTED: pro-resilin-like [Halyomorpha halys]	Up	0.841	1.126	0.894	1.085	0.784713	0.0192465	1.27435	0.0192465															chloroplast
c80434_g1	506968219 gb|AGM32453.1| heat shock protein-like protein [Coptotermes formosanus]	Up	0.665	1.265	0.828	1.137	0.621565	0.0482521	1.60884	0.0482521										K09542	map04141;map04213;	Protein processing in endoplasmic reticulum;Longevity regulating pathway - multiple species;	IPR008978;IPR031107;IPR001436;IPR002068;	HSP20-like chaperone;Small heat shock protein HSP20;Alpha crystallin/Heat shock protein;Alpha crystallin/Hsp20 domain;	cytosol	7291618	214	O	[O] Posttranslational modification, protein turnover, chaperones;
c80741_g1	998499830 ref|XP_015509823.1| PREDICTED: clavesin-2 [Neodiprion lecontei]	Up	0.823	1.14	0.804	1.151	0.71017	0.00109144	1.40811	0.00109144	GO:0006776;GO:0006775;GO:0044700;GO:0007165;GO:0009605;GO:0009583;GO:0044281;GO:0007154;GO:0007600;GO:0001523;GO:0044699;GO:0044710;GO:0009314;GO:0007601;GO:0050789;GO:0071704;GO:0065007;GO:0016101;GO:0023052;GO:0009581;GO:0009582;GO:0006766;GO:0009584;GO:0006629;GO:0009628;GO:0006721;GO:0006720;GO:0032501;GO:0009987;GO:0007603;GO:0007602;GO:0008150;GO:0050953;GO:0008152;GO:0044255;GO:0050794;GO:…	vitamin A metabolic process;fat-soluble vitamin metabolic process;single organism signaling;signal transduction;response to external stimulus;detection of light stimulus;small molecule metabolic process;cell communication;sensory perception;retinoid metabolic process;single-organism process;single-organism metabolic process;response to radiation;visual perception;regulation of biological process;…	7;6;3;4;3;5;4;4;5;8;2;3;4;7;2;3;2;7;2;4;4;5;6;4;3;6;5;2;2;6;5;1;6;2;4;3;4;3;3;3;3;5;3;3;2;	GO:0005737;GO:0005623;GO:0044297;GO:0005829;GO:0044464;GO:0005622;GO:0005575;GO:0044444;GO:0044424;	cytoplasm;cell;cell body;cytosol;cell part;intracellular;cellular_component;cytoplasmic part;intracellular part;	4;2;3;5;2;3;1;4;3;	GO:0019840;GO:0003674;GO:0016918;GO:0005215;GO:0005501;GO:0005502;GO:0008289;GO:0036094;GO:0019842;GO:0043178;GO:0019841;GO:0005488;	isoprenoid binding;molecular_function;retinal binding;transporter activity;retinoid binding;11-cis retinal binding;lipid binding;small molecule binding;vitamin binding;alcohol binding;retinol binding;binding;	4;1;5;2;5;6;3;3;4;4;5;2;				IPR001251;IPR011074;IPR001071;	CRAL-TRIO lipid binding domain;CRAL/TRIO, N-terminal domain;Cellular retinaldehyde binding/alpha-tocopherol transport;	cytosol	7297252	288	I	[I] Lipid transport and metabolism;
c80797_g2	157130028 ref|XP_001655524.1| AAEL000332-PA [Aedes aegypti] gi|108884407|gb|EAT48632.1| AAEL000332-PA [Aedes aegypti]	Down	1.099	0.922	1.123	0.897	1.22155	0.00731388	0.818632	0.00731388							GO:0043169;GO:0004175;GO:0004222;GO:0016787;GO:0043167;GO:0003824;GO:0070011;GO:0003674;GO:0005488;GO:0008233;GO:0046872;GO:0008237;	cation binding;endopeptidase activity;metalloendopeptidase activity;hydrolase activity;ion binding;catalytic activity;peptidase activity, acting on L-amino acid peptides;molecular_function;binding;peptidase activity;metal ion binding;metallopeptidase activity;	4;6;7;3;3;2;5;1;2;4;5;6;	K18156			IPR019165;	Peptidase M76, ATP23;	cytosol	7298397	291	L	[L] Replication, recombination and repair;
c80854_g1	242023016 ref|XP_002431932.1| conserved hypothetical protein [Pediculus humanus corporis] gi|212517283|gb|EEB19194.1| conserved hypothetical protein [Pediculus humanus corporis]	Down	1.189	0.85	1.181	0.855	1.39003	0.000201194	0.719409	0.000201194	GO:0051169;GO:0006997;GO:0019221;GO:0019222;GO:0051049;GO:0034605;GO:0043412;GO:0048583;GO:0061024;GO:0008104;GO:0007165;GO:0007166;GO:0044744;GO:1901362;GO:1901360;GO:0071705;GO:0051716;GO:0016925;GO:0010605;GO:0070727;GO:0071840;GO:0010256;GO:0071310;GO:0018193;GO:0044419;GO:0032446;GO:0016458;GO:0019058;GO:0051817;GO:0048519;GO:0051704;GO:0019054;GO:0034470;GO:0060255;GO:0051292;GO:0045184;GO:…	nuclear transport;nucleus organization;cytokine-mediated signaling pathway;regulation of metabolic process;regulation of transport;cellular response to heat;macromolecule modification;regulation of response to stimulus;membrane organization;protein localization;signal transduction;cell surface receptor signaling pathway;protein targeting to nucleus;organic cyclic compound biosynthetic process;org…	6;5;6;3;4;5;5;3;4;4;4;5;5;5;4;5;3;9;4;4;2;4;5;7;3;8;4;5;4;2;2;5;7;4;7;4;6;4;4;4;3;4;8;4;5;4;4;3;4;4;5;3;3;6;6;5;4;4;7;6;3;5;2;4;3;5;5;5;4;3;3;3;5;1;2;4;5;4;3;6;5;5;5;5;6;2;4;4;3;4;6;6;4;7;5;4;4;2;4;3;2;4;6;2;8;8;3;5;7;2;4;5;4;3;4;6;5;3;5;5;4;6;4;7;4;5;5;7;5;5;5;4;5;6;4;5;7;6;2;8;3;5;5;4;5;6;5;5;5;7;6;3;5;3;5;4;4;6;6;5;3;3;4;3;3;6;3;4;5;4;4;4;3;6;	GO:0031974;GO:0031975;GO:0031981;GO:0016020;GO:0031965;GO:0031967;GO:0043234;GO:0043231;GO:0043233;GO:0044428;GO:0044424;GO:0044422;GO:0043229;GO:0005622;GO:0043227;GO:0043226;GO:0005654;GO:0034399;GO:0012505;GO:0044446;GO:0005737;GO:0031090;GO:0005634;GO:0005635;GO:0044611;GO:0044464;GO:0005623;GO:0005643;GO:0032991;GO:0005575;GO:0070013;	membrane-enclosed lumen;envelope;nuclear lumen;membrane;nuclear membrane;organelle envelope;protein complex;intracellular membrane-bounded organelle;organelle lumen;nuclear part;intracellular part;organelle part;intracellular organelle;intracellular;membrane-bounded organelle;organelle;nucleoplasm;nuclear periphery;endomembrane system;intracellular organelle part;cytoplasm;organelle membrane;nucl…	2;3;5;2;4;4;3;4;3;4;3;2;3;3;3;2;5;5;3;3;4;3;5;4;4;2;2;5;2;1;4;	GO:0005198;GO:0003674;GO:0017056;	structural molecule activity;molecular_function;structural constituent of nuclear pore;	2;1;3;	K14310	map03013;	RNA transport;	IPR021827;	Nucleoporin Nup186/Nup192/Nup205;	nucleus	7293657	1138	S	[S] Function unknown;
c80885_g2	659099262 gb|AID60312.1| serine protease HP21 [Nilaparvata lugens]	Up	0.843	1.123	0.839	1.129	0.746892	0.000160011	1.33888	0.000160011	GO:0019732;GO:0019730;GO:0048584;GO:0048583;GO:0031349;GO:0002702;GO:0007166;GO:0002700;GO:0031347;GO:0051716;GO:0019222;GO:0043207;GO:0002788;GO:0009966;GO:0002784;GO:0002783;GO:0002781;GO:0048518;GO:0002682;GO:0002810;GO:0009607;GO:0051707;GO:0051704;GO:0044700;GO:1901564;GO:0009605;GO:1901566;GO:0002775;GO:0019538;GO:0002376;GO:0007165;GO:0009893;GO:0009891;GO:0043900;GO:0008063;GO:0002831;GO:…	antifungal humoral response;antimicrobial humoral response;positive regulation of response to stimulus;regulation of response to stimulus;positive regulation of defense response;positive regulation of production of molecular mediator of immune response;cell surface receptor signaling pathway;regulation of production of molecular mediator of immune response;regulation of defense response;cellular …	5;4;3;3;4;4;5;4;5;3;3;4;5;4;5;6;5;2;3;6;3;3;2;3;4;3;5;4;4;2;4;3;4;3;6;4;4;5;5;2;4;3;2;5;6;6;4;3;4;3;1;2;3;4;3;5;2;4;4;5;4;5;4;4;6;4;4;2;3;4;2;5;3;4;2;5;4;5;5;6;4;5;4;4;3;4;5;5;4;6;3;4;4;4;3;3;4;5;4;3;4;5;4;3;3;3;	GO:0005576;GO:0005575;	extracellular region;cellular_component;	2;1;	GO:0004252;GO:0017171;GO:0003674;GO:0016787;GO:0003824;GO:0008233;GO:0008236;GO:0004175;GO:0070011;	serine-type endopeptidase activity;serine hydrolase activity;molecular_function;hydrolase activity;catalytic activity;peptidase activity;serine-type peptidase activity;endopeptidase activity;peptidase activity, acting on L-amino acid peptides;	6;4;1;3;2;4;5;6;5;				IPR009003;IPR001254;IPR001314;	Peptidase S1, PA clan;Serine proteases, trypsin domain;Peptidase S1A, chymotrypsin family;	vacuolar membrane	7291501	117	E	[E] Amino acid transport and metabolism;
c81030_g1	646715440 gb|KDR19052.1| Mitogen-activated protein-binding protein-interacting protein [Zootermopsis nevadensis]	Down	1.092	0.928	1.126	0.899	1.21401	0.012812	0.823715	0.012812	GO:0008104;GO:0048584;GO:0048583;GO:0007165;GO:0043200;GO:0051716;GO:0070727;GO:0009967;GO:0044093;GO:0048518;GO:0065007;GO:0033036;GO:0042221;GO:0010033;GO:0044700;GO:0010243;GO:0035556;GO:0050789;GO:0016049;GO:0043547;GO:0051345;GO:0065009;GO:0043085;GO:0050790;GO:0050794;GO:0008150;GO:1902533;GO:1902531;GO:0051336;GO:0050896;GO:1901699;GO:0009966;GO:0032008;GO:0032006;GO:0023056;GO:0023052;GO:…	protein localization;positive regulation of response to stimulus;regulation of response to stimulus;signal transduction;response to amino acid;cellular response to stimulus;cellular macromolecule localization;positive regulation of signal transduction;positive regulation of molecular function;positive regulation of biological process;biological regulation;macromolecule localization;response to ch…	4;3;3;4;5;3;4;4;4;2;2;3;3;4;3;4;5;2;3;7;6;3;5;4;3;1;5;5;5;2;5;4;6;6;3;2;4;3;4;4;6;2;3;4;2;6;4;4;5;2;5;5;6;5;3;4;2;3;4;5;3;	GO:0005773;GO:0005770;GO:0005774;GO:0031902;GO:0098588;GO:0098589;GO:0043234;GO:0043231;GO:0044424;GO:0044425;GO:0098857;GO:0098852;GO:0043229;GO:0043227;GO:0044437;GO:0071986;GO:0005737;GO:0012505;GO:0044446;GO:0044444;GO:0044422;GO:0044440;GO:0016020;GO:0000323;GO:0010008;GO:0031090;GO:0044464;GO:0005623;GO:0005622;GO:0005575;GO:0005765;GO:0043226;GO:0032991;GO:0045121;GO:0005764;GO:0098796;GO:…	vacuole;late endosome;vacuolar membrane;late endosome membrane;bounding membrane of organelle;membrane region;protein complex;intracellular membrane-bounded organelle;intracellular part;membrane part;membrane microdomain;lytic vacuole membrane;intracellular organelle;membrane-bounded organelle;vacuolar part;Ragulator complex;cytoplasm;endomembrane system;intracellular organelle part;cytoplasmic p…	5;5;4;6;4;3;3;4;3;2;4;5;3;3;4;4;4;3;3;4;2;5;2;6;5;3;2;2;3;1;6;2;2;5;7;3;4;3;				K20398			IPR004942;	Roadblock/LAMTOR2 domain;	chloroplast	Hs7661728	187	T	[T] Signal transduction mechanisms;
c81122_g1	757813257 gb|AJO25056.1| imaginal disc growth factor [Nilaparvata lugens]	Up	0.857	1.113	0.839	1.128	0.756805	0.00184322	1.32134	0.00184322	GO:0046348;GO:0006807;GO:0006022;GO:1901575;GO:0071704;GO:0006032;GO:0008150;GO:0008152;GO:0006030;GO:1901564;GO:0009056;GO:0009057;GO:0044238;GO:0005975;GO:1901565;GO:0006040;GO:1901136;GO:1901135;GO:0043170;GO:1901072;GO:1901071;GO:0006026;	amino sugar catabolic process;nitrogen compound metabolic process;aminoglycan metabolic process;organic substance catabolic process;organic substance metabolic process;chitin catabolic process;biological_process;metabolic process;chitin metabolic process;organonitrogen compound metabolic process;catabolic process;macromolecule catabolic process;primary metabolic process;carbohydrate metabolic pro…	6;3;5;4;3;7;1;2;6;4;3;5;3;4;5;5;5;4;4;7;6;6;	GO:0005575;GO:0005576;	cellular_component;extracellular region;	1;2;	GO:0016798;GO:0003674;GO:0004568;GO:0016787;GO:0003824;GO:0004553;	hydrolase activity, acting on glycosyl bonds;molecular_function;chitinase activity;hydrolase activity;catalytic activity;hydrolase activity, hydrolyzing O-glycosyl compounds;	4;1;6;3;2;5;				IPR001223;IPR011583;IPR015520;IPR029070;IPR017853;	Glycoside hydrolase family 18, catalytic domain;Chitinase II;Imaginal disc growth factor;Chitinase insertion domain;Glycoside hydrolase superfamily;	cytosol	7291098	373	G	[G] Carbohydrate transport and metabolism;
c81212_g1	157114374 ref|XP_001658066.1| AAEL006830-PA [Aedes aegypti] gi|108877328|gb|EAT41553.1| AAEL006830-PA [Aedes aegypti]	Down	1.125	0.902	1.121	0.904	1.24363	0.00010329	0.804096	0.00010329	GO:0060179;GO:0007618;GO:0007617;GO:0019953;GO:0007610;GO:0044249;GO:1901362;GO:0007275;GO:0044699;GO:1901576;GO:0044710;GO:0044711;GO:0042440;GO:0000003;GO:0044550;GO:0071704;GO:1901360;GO:0032502;GO:0032501;GO:0048609;GO:0032504;GO:0019098;GO:0046189;GO:0009987;GO:0006725;GO:0019748;GO:0044767;GO:0022414;GO:0009058;GO:0008150;GO:0042438;GO:0008152;GO:0018958;GO:0046148;GO:0051705;GO:0051704;GO:…	male mating behavior;mating;mating behavior;sexual reproduction;behavior;cellular biosynthetic process;organic cyclic compound biosynthetic process;multicellular organism development;single-organism process;organic substance biosynthetic process;single-organism metabolic process;single-organism biosynthetic process;pigment metabolic process;reproduction;secondary metabolite biosynthetic process;o…	6;4;5;3;2;4;5;4;2;4;3;4;4;2;5;3;4;2;2;3;3;3;6;2;4;4;3;2;3;1;5;2;5;5;3;2;3;4;3;4;3;3;3;5;5;4;	GO:0005575;GO:0005576;	cellular_component;extracellular region;	1;2;							IPR017996;IPR029846;IPR011042;	Major royal jelly protein/protein yellow;Protein yellow;Six-bladed beta-propeller, TolB-like;	nucleus
c81231_g1	91077418 ref|XP_975403.1| PREDICTED: acylpyruvase FAHD1, mitochondrial [Tribolium castaneum]	Up	0.868	1.103	0.872	1.1	0.789832	0.000116601	1.26609	0.000116601				GO:0043229;GO:0005622;GO:0043227;GO:0043226;GO:0005739;GO:0043231;GO:0005829;GO:0044464;GO:0005623;GO:0005737;GO:0005575;GO:0044444;GO:0044424;	intracellular organelle;intracellular;membrane-bounded organelle;organelle;mitochondrion;intracellular membrane-bounded organelle;cytosol;cell part;cell;cytoplasm;cellular_component;cytoplasmic part;intracellular part;	3;3;3;2;5;4;5;2;2;4;1;4;3;	GO:0018773;GO:0003674;GO:0005488;GO:0016823;GO:0016822;GO:0043167;GO:0046872;GO:0016787;GO:0043169;GO:0003824;GO:0047621;GO:0034545;	acetylpyruvate hydrolase activity;molecular_function;binding;hydrolase activity, acting on acid carbon-carbon bonds, in ketonic substances;hydrolase activity, acting on acid carbon-carbon bonds;ion binding;metal ion binding;hydrolase activity;cation binding;catalytic activity;acylpyruvate hydrolase activity;fumarylpyruvate hydrolase activity;	6;1;2;5;4;3;5;3;4;2;6;6;	K01557	map00350;map01100;map01120;	Tyrosine metabolism;Metabolic pathways;Microbial metabolism in diverse environments;	IPR011234;	Fumarylacetoacetase, C-terminal-related;	chloroplast	7300707	214	R	[R] General function prediction only;
c81513_g1	952530480 gb|KRT83656.1| hypothetical protein AMK59_3531 [Oryctes borbonicus]	Up	0.912	1.07	0.851	1.119	0.805391	0.0321181	1.24163	0.0321181	GO:0080090;GO:0019222;GO:0050680;GO:0060322;GO:0071840;GO:0043043;GO:0010605;GO:0010608;GO:0001822;GO:0048513;GO:0048519;GO:1902074;GO:0060541;GO:0006449;GO:0060255;GO:1901564;GO:0010033;GO:0044707;GO:0044249;GO:0019538;GO:0009892;GO:0009890;GO:0006807;GO:0043170;GO:0050789;GO:0044267;GO:0016043;GO:0065007;GO:0007049;GO:0009889;GO:0050794;GO:0008150;GO:0008152;GO:0044271;GO:0007420;GO:0050896;GO:…	regulation of primary metabolic process;regulation of metabolic process;negative regulation of epithelial cell proliferation;head development;cellular component organization or biogenesis;peptide biosynthetic process;negative regulation of macromolecule metabolic process;posttranscriptional regulation of gene expression;kidney development;animal organ development;negative regulation of biological…	4;3;5;4;2;6;4;6;4;4;2;4;5;6;4;4;4;3;4;4;3;4;3;4;2;5;3;2;4;4;3;1;2;5;4;2;5;4;5;5;4;4;5;5;6;5;2;5;5;5;5;4;2;4;2;3;2;5;5;5;5;6;5;5;5;5;5;6;4;4;4;4;4;5;4;4;5;4;4;5;5;5;6;6;3;5;5;4;3;3;5;3;4;4;3;4;7;3;4;5;3;3;6;7;6;3;	GO:0031982;GO:0005777;GO:0043230;GO:0043231;GO:0005829;GO:0044424;GO:0044421;GO:0043229;GO:0043227;GO:0044444;GO:0042579;GO:0005737;GO:1903561;GO:0005634;GO:0005739;GO:0044464;GO:0005623;GO:0005622;GO:0070062;GO:0043226;GO:0005575;GO:0005576;	vesicle;peroxisome;extracellular organelle;intracellular membrane-bounded organelle;cytosol;intracellular part;extracellular region part;intracellular organelle;membrane-bounded organelle;cytoplasmic part;microbody;cytoplasm;extracellular vesicle;nucleus;mitochondrion;cell part;cell;intracellular;extracellular exosome;organelle;cellular_component;extracellular region;	4;6;3;4;5;3;2;3;3;4;5;4;3;5;5;2;2;3;4;2;1;2;	GO:1901363;GO:0046872;GO:0016892;GO:0016894;GO:0043177;GO:0036041;GO:0003674;GO:0005488;GO:0003676;GO:0046914;GO:0004540;GO:0016787;GO:0016788;GO:0003824;GO:0036094;GO:0097159;GO:0031406;GO:0004521;GO:0043169;GO:1904013;GO:1904012;GO:0043167;GO:0005504;GO:0044822;GO:0008289;GO:0004518;GO:0004519;GO:0003723;GO:0033293;GO:0043168;	heterocyclic compound binding;metal ion binding;endoribonuclease activity, producing 3'-phosphomonoesters;endonuclease activity, active with either ribo- or deoxyribonucleic acids and producing 3'-phosphomonoesters;organic acid binding;long-chain fatty acid binding;molecular_function;binding;nucleic acid binding;transition metal ion binding;ribonuclease activity;hydrolase activity;hydrolase activ…	3;5;8;7;4;5;1;2;4;6;6;3;4;2;3;3;5;7;4;3;3;3;4;6;3;5;6;5;6;4;	K09022			IPR006056;IPR019897;IPR006175;IPR013813;	RidA family;RidA, conserved site;YjgF/YER057c/UK114 family;Endoribonuclease L-PSP/chorismate mutase-like;	cytosol	Hs5032215	160	J	[J] Translation, ribosomal structure and biogenesis;
c81637_g1	343129706 gb|AEL88646.1| phosphoacetylglucosamine mutase [Nilaparvata lugens]	Down	1.107	0.916	1.102	0.919	1.20381	0.000242984	0.830693	0.000242984	GO:0046349;GO:1901362;GO:1901360;GO:0044710;GO:0044711;GO:0000003;GO:0018196;GO:0018193;GO:0048513;GO:0007283;GO:0051704;GO:0006048;GO:0044703;GO:0044702;GO:0044707;GO:0019538;GO:0006041;GO:0006047;GO:0002376;GO:0006040;GO:0019438;GO:1901071;GO:0006807;GO:0044267;GO:0044260;GO:0046483;GO:0019637;GO:0018130;GO:0006629;GO:0006139;GO:0043412;GO:0036211;GO:0008150;GO:0008152;GO:0030097;GO:0044723;GO:…	amino sugar biosynthetic process;organic cyclic compound biosynthetic process;organic cyclic compound metabolic process;single-organism metabolic process;single-organism biosynthetic process;reproduction;peptidyl-asparagine modification;peptidyl-amino acid modification;animal organ development;spermatogenesis;multi-organism process;UDP-N-acetylglucosamine biosynthetic process;multi-organism repro…	6;5;4;3;4;2;8;7;4;6;2;7;3;3;3;4;7;6;2;5;5;6;3;5;4;4;4;5;4;4;5;5;1;2;5;4;3;5;6;3;4;4;5;2;5;2;2;3;3;7;2;4;5;4;4;5;4;4;4;5;6;4;4;5;6;4;3;4;6;4;5;6;5;6;3;2;3;5;3;3;5;5;3;3;5;4;5;	GO:0005829;GO:0044424;GO:0005622;GO:0044444;GO:0005737;GO:0044464;GO:0005623;GO:0005575;	cytosol;intracellular part;intracellular;cytoplasmic part;cytoplasm;cell part;cell;cellular_component;	5;3;3;4;4;2;2;1;	GO:0016868;GO:0016866;GO:0046872;GO:0003674;GO:0005488;GO:0003824;GO:0043169;GO:0000287;GO:0043167;GO:0004610;GO:0004614;GO:0016853;	intramolecular transferase activity, phosphotransferases;intramolecular transferase activity;metal ion binding;molecular_function;binding;catalytic activity;cation binding;magnesium ion binding;ion binding;phosphoacetylglucosamine mutase activity;phosphoglucomutase activity;isomerase activity;	5;4;5;1;2;2;4;6;3;6;6;3;	K01836	map00520;map01100;map01130;	Amino sugar and nucleotide sugar metabolism;Metabolic pathways;Biosynthesis of antibiotics;	IPR016055;IPR005843;IPR016657;IPR005844;	Alpha-D-phosphohexomutase, alpha/beta/alpha I/II/III;Alpha-D-phosphohexomutase, C-terminal;Phosphoacetylglucosamine mutase;Alpha-D-phosphohexomutase, alpha/beta/alpha domain I;	cytoskeleton	7294561	555	G	[G] Carbohydrate transport and metabolism;
c81667_g1	998507365 ref|XP_015514000.1| PREDICTED: glycerol-3-phosphate acyltransferase 1, mitochondrial isoform X1 [Neodiprion lecontei]	Up	0.896	1.082	0.9	1.08	0.830712	0.000149269	1.20379	0.000149269	GO:0080090;GO:0046341;GO:0043434;GO:0044710;GO:0044711;GO:0009750;GO:0016024;GO:0048518;GO:0006639;GO:0010038;GO:0046486;GO:0010035;GO:0010033;GO:0009605;GO:0034284;GO:0010243;GO:0031667;GO:0019432;GO:0009893;GO:0009891;GO:0010867;GO:0010866;GO:1901576;GO:0065007;GO:0044699;GO:0019637;GO:0009719;GO:0006629;GO:0009889;GO:0051716;GO:0050794;GO:0008150;GO:0008152;GO:0090407;GO:0008654;GO:1901698;GO:…	regulation of primary metabolic process;CDP-diacylglycerol metabolic process;response to peptide hormone;single-organism metabolic process;single-organism biosynthetic process;response to fructose;CDP-diacylglycerol biosynthetic process;positive regulation of biological process;acylglycerol metabolic process;response to metal ion;glycerolipid metabolic process;response to inorganic substance;resp…	4;7;5;3;4;8;7;2;6;5;5;4;4;3;6;4;5;7;3;4;6;6;4;2;2;4;3;4;4;3;3;1;2;5;5;4;5;5;5;5;4;4;6;4;6;5;4;7;5;3;2;5;5;4;4;6;2;4;6;5;5;4;4;5;7;6;5;5;7;2;3;5;6;3;5;3;3;3;3;5;4;5;5;3;5;5;6;4;3;	GO:0031975;GO:0016021;GO:0016020;GO:0031968;GO:0098588;GO:0031967;GO:0031966;GO:0043231;GO:0044429;GO:0044424;GO:0044425;GO:0044422;GO:0043229;GO:0043227;GO:0043226;GO:0031090;GO:0044446;GO:0044444;GO:0031224;GO:0005737;GO:0005739;GO:0044464;GO:0019867;GO:0005623;GO:0005622;GO:0005740;GO:0005741;GO:0071944;GO:0005886;GO:0005575;GO:0098805;	envelope;integral component of membrane;membrane;organelle outer membrane;bounding membrane of organelle;organelle envelope;mitochondrial membrane;intracellular membrane-bounded organelle;mitochondrial part;intracellular part;membrane part;organelle part;intracellular organelle;membrane-bounded organelle;organelle;organelle membrane;intracellular organelle part;cytoplasmic part;intrinsic componen…	3;4;2;4;4;4;4;4;4;3;2;2;3;3;2;3;3;4;3;4;5;2;3;2;3;5;5;3;3;1;3;	GO:0008374;GO:0004366;GO:0016740;GO:0016746;GO:0016747;GO:0003674;GO:0003824;	O-acyltransferase activity;glycerol-3-phosphate O-acyltransferase activity;transferase activity;transferase activity, transferring acyl groups;transferase activity, transferring acyl groups other than amino-acyl groups;molecular_function;catalytic activity;	6;7;3;4;5;1;2;	K00629	map00561;map00564;map01100;map01110;	Glycerolipid metabolism;Glycerophospholipid metabolism;Metabolic pathways;Biosynthesis of secondary metabolites;	IPR022284;IPR002123;	Glycerol-3-phosphate O-acyltransferase/Dihydroxyacetone phosphate acyltransferase;Phospholipid/glycerol acyltransferase;	nucleus	7301644	577	I	[I] Lipid transport and metabolism;
c81676_g1	939268964 ref|XP_014254652.1| PREDICTED: innexin inx1 [Cimex lectularius]	Up	0.852	1.117	0.912	1.068	0.807323	0.0322299	1.23866	0.0322299	GO:0044699;GO:0051179;GO:0006810;GO:0006811;GO:0009987;GO:0044765;GO:0008150;GO:0051234;GO:0055085;GO:1902578;GO:0044763;	single-organism process;localization;transport;ion transport;cellular process;single-organism transport;biological_process;establishment of localization;transmembrane transport;single-organism localization;single-organism cellular process;	2;2;4;5;2;4;1;3;4;3;3;	GO:0071944;GO:0005921;GO:0016021;GO:0016020;GO:0031224;GO:0044425;GO:0005911;GO:0005886;GO:0030054;GO:0044464;GO:0005623;GO:0005575;	cell periphery;gap junction;integral component of membrane;membrane;intrinsic component of membrane;membrane part;cell-cell junction;plasma membrane;cell junction;cell part;cell;cellular_component;	3;4;4;2;3;2;3;3;2;2;2;1;	GO:0003674;GO:0022803;GO:0022829;GO:0005215;GO:0022857;GO:0015267;GO:0005243;	molecular_function;passive transmembrane transporter activity;wide pore channel activity;transporter activity;transmembrane transporter activity;channel activity;gap junction channel activity;	1;4;6;2;3;5;7;	K22037			IPR000990;	Innexin;	cytosol	7290780	503	W	[W] Extracellular structures;
c81873_g1	646712473 gb|KDR17226.1| hypothetical protein L798_08953 [Zootermopsis nevadensis]	Down	1.202	0.841	1.105	0.917	1.31229	0.0468678	0.762029	0.0468678	GO:0032502;GO:0030154;GO:0044707;GO:0007399;GO:0048869;GO:0009987;GO:0044767;GO:0032501;GO:0044763;GO:0008150;GO:0048731;GO:0022008;GO:0007275;GO:0044699;GO:0048856;	developmental process;cell differentiation;single-multicellular organism process;nervous system development;cellular developmental process;cellular process;single-organism developmental process;multicellular organismal process;single-organism cellular process;biological_process;system development;neurogenesis;multicellular organism development;single-organism process;anatomical structure developm…	2;5;3;5;4;2;3;2;3;1;4;6;4;2;3;							K14840	map05168;	Herpes simplex infection;	IPR011687;	Ribosome biogenesis protein Nop53/GLTSCR2;	cytosol	7290969	156	R	[R] General function prediction only;
c81902_g1	195161823 ref|XP_002021761.1| GL26686 [Drosophila persimilis] gi|194103561|gb|EDW25604.1| GL26686 [Drosophila persimilis]	Down	1.365	0.712	1.236	0.812	1.70669	0.0222056	0.585928	0.0222056															nucleus
c81905_g1	939652122 ref|XP_014275051.1| PREDICTED: phosphomannomutase isoform X1 [Halyomorpha halys]	Up	0.902	1.074	0.838	1.126	0.790909	0.0306656	1.26437	0.0306656	GO:0019673;GO:0009628;GO:0006950;GO:0046364;GO:0019752;GO:0042364;GO:0009298;GO:0044249;GO:0034641;GO:0006807;GO:0044281;GO:0044283;GO:1901362;GO:1901360;GO:0044723;GO:0019853;GO:0006139;GO:0044710;GO:0044711;GO:0050896;GO:0071704;GO:0044699;GO:0006970;GO:0018130;GO:0006767;GO:0009226;GO:1901576;GO:0009225;GO:0009987;GO:0006725;GO:0009058;GO:0009110;GO:0008150;GO:0008152;GO:0034654;GO:0005975;GO:…	GDP-mannose metabolic process;response to abiotic stimulus;response to stress;monosaccharide biosynthetic process;carboxylic acid metabolic process;water-soluble vitamin biosynthetic process;GDP-mannose biosynthetic process;cellular biosynthetic process;cellular nitrogen compound metabolic process;nitrogen compound metabolic process;small molecule metabolic process;small molecule biosynthetic pro…	6;3;3;6;6;5;7;4;4;3;4;5;5;4;4;6;4;3;4;2;3;2;4;5;6;6;4;5;2;4;3;4;1;2;5;4;5;4;3;5;6;4;5;5;4;3;5;3;5;6;5;5;5;	GO:0005622;GO:0005623;GO:0044464;GO:0005737;GO:0044424;GO:0005575;GO:0044444;GO:0005829;	intracellular;cell;cell part;cytoplasm;intracellular part;cellular_component;cytoplasmic part;cytosol;	3;2;2;4;3;1;4;5;	GO:0016868;GO:0003674;GO:0016866;GO:0003824;GO:0004615;GO:0016853;	intramolecular transferase activity, phosphotransferases;molecular_function;intramolecular transferase activity;catalytic activity;phosphomannomutase activity;isomerase activity;	5;1;4;2;6;3;	K17497	map00051;map00520;map01100;map01110;	Fructose and mannose metabolism;Amino sugar and nucleotide sugar metabolism;Metabolic pathways;Biosynthesis of secondary metabolites;	IPR023214;IPR006379;IPR005002;	HAD-like domain;HAD-superfamily hydrolase, subfamily IIB;Phosphomannomutase;	cytosol	At2g45790	301	I	[I] Lipid transport and metabolism;
c81974_g1	443428903 gb|AGC92250.1| putative cystathionine gamma-lyase, partial [Laodelphax striatella]	Up	0.768	1.184	0.701	1.225	0.609797	0.0069105	1.63989	0.0069105	GO:0080090;GO:0019222;GO:0006534;GO:0048583;GO:0044281;GO:0044283;GO:1901362;GO:1901360;GO:0044710;GO:0044711;GO:0010604;GO:0009966;GO:0009967;GO:0043067;GO:0018193;GO:0044093;GO:0048518;GO:0048519;GO:0043122;GO:0043123;GO:0048584;GO:0060255;GO:0060548;GO:0000097;GO:0000096;GO:2001141;GO:0043436;GO:0009070;GO:0046483;GO:0044700;GO:1901564;GO:1901566;GO:0018205;GO:0016053;GO:0019538;GO:0019344;GO:…	regulation of primary metabolic process;regulation of metabolic process;cysteine metabolic process;regulation of response to stimulus;small molecule metabolic process;small molecule biosynthetic process;organic cyclic compound biosynthetic process;organic cyclic compound metabolic process;single-organism metabolic process;single-organism biosynthetic process;positive regulation of macromolecule m…	4;3;6;3;4;5;5;4;3;4;4;4;4;5;7;4;2;2;6;6;3;4;4;6;5;6;5;7;4;3;4;5;8;5;4;7;5;4;3;4;6;3;6;6;2;7;4;4;2;3;5;4;3;3;5;5;1;2;5;5;5;8;5;5;5;5;6;5;2;6;6;5;5;6;7;6;3;4;4;2;5;3;4;4;2;4;5;6;7;7;2;4;7;6;6;5;4;4;5;5;4;6;5;5;5;4;4;6;5;4;4;5;5;4;6;3;5;6;9;5;5;5;5;5;6;6;3;5;3;4;4;4;3;3;4;3;3;	GO:0044424;GO:0005622;GO:0005737;GO:0044464;GO:0005623;GO:0005575;	intracellular part;intracellular;cytoplasm;cell part;cell;cellular_component;	3;3;4;2;2;1;	GO:1901363;GO:0044540;GO:0003674;GO:0030170;GO:0080146;GO:0043168;GO:0004123;GO:0003824;GO:0016829;GO:0043167;GO:0048037;GO:0097159;GO:0005488;GO:0016846;	heterocyclic compound binding;L-cystine L-cysteine-lyase (deaminating);molecular_function;pyridoxal phosphate binding;L-cysteine desulfhydrase activity;anion binding;cystathionine gamma-lyase activity;catalytic activity;lyase activity;ion binding;cofactor binding;organic cyclic compound binding;binding;carbon-sulfur lyase activity;	3;5;1;4;5;4;5;2;3;3;3;3;2;4;				IPR000277;IPR015422;IPR015424;IPR015421;	Cys/Met metabolism, pyridoxal phosphate-dependent enzyme;Pyridoxal phosphate-dependent transferase, subdomain 2;Pyridoxal phosphate-dependent transferase;Pyridoxal phosphate-dependent transferase, major region, subdomain 1;	nucleus	7302582	410	E	[E] Amino acid transport and metabolism;
c81998_g1	913315382 ref|XP_013188575.1| PREDICTED: probable ATP-dependent RNA helicase DDX5 isoform X2 [Amyelois transitella]	Down	1.136	0.893	1.087	0.931	1.21875	0.0233107	0.820513	0.0233107	GO:0006366;GO:0080090;GO:0019222;GO:0050684;GO:2001141;GO:0043401;GO:0001503;GO:0007165;GO:1901362;GO:1901360;GO:0032774;GO:0009755;GO:0000122;GO:0051716;GO:0010605;GO:0010604;GO:0009966;GO:0048869;GO:0007519;GO:0048511;GO:0045667;GO:0048513;GO:1901798;GO:0048518;GO:1901796;GO:0030518;GO:0016202;GO:0048584;GO:0033143;GO:0060255;GO:0048583;GO:0010628;GO:0042221;GO:0030521;GO:2001020;GO:2001022;GO:…	transcription from RNA polymerase II promoter;regulation of primary metabolic process;regulation of metabolic process;regulation of mRNA processing;regulation of RNA biosynthetic process;steroid hormone mediated signaling pathway;ossification;signal transduction;organic cyclic compound biosynthetic process;organic cyclic compound metabolic process;RNA biosynthetic process;hormone-mediated signali…	7;4;3;6;6;6;4;4;5;4;6;5;7;3;4;4;4;4;7;2;5;4;6;2;6;6;5;3;5;4;3;5;3;7;5;4;4;4;3;3;8;5;4;6;5;5;3;3;4;4;7;3;5;5;6;2;7;4;8;9;4;3;4;2;5;6;6;5;4;3;4;5;4;5;3;1;7;3;5;5;4;3;6;5;6;5;2;4;5;5;6;4;6;2;5;5;3;4;4;2;5;3;4;4;4;2;4;5;6;7;4;7;2;2;6;5;2;4;7;7;5;4;6;6;2;5;4;5;5;5;4;6;7;4;4;5;7;5;5;5;4;4;4;6;6;5;6;4;4;5;5;6;6;6;3;5;5;6;5;5;5;7;5;6;6;3;8;3;9;3;4;4;4;4;5;6;6;3;3;5;3;5;4;3;5;6;3;6;7;	GO:0031974;GO:0030529;GO:0031981;GO:0005681;GO:0043231;GO:0043233;GO:0044428;GO:0044424;GO:0044422;GO:1990904;GO:0043232;GO:0043229;GO:0005622;GO:0044446;GO:0005730;GO:0005634;GO:0044464;GO:0005623;GO:0043228;GO:0043227;GO:0043226;GO:0032991;GO:0005575;GO:0070013;	membrane-enclosed lumen;intracellular ribonucleoprotein complex;nuclear lumen;spliceosomal complex;intracellular membrane-bounded organelle;organelle lumen;nuclear part;intracellular part;organelle part;ribonucleoprotein complex;intracellular non-membrane-bounded organelle;intracellular organelle;intracellular;intracellular organelle part;nucleolus;nucleus;cell part;cell;non-membrane-bounded orga…	2;4;5;5;4;3;4;3;2;3;4;3;3;3;5;5;2;2;3;3;2;2;1;4;	GO:0050681;GO:0008186;GO:1901363;GO:0003712;GO:0000166;GO:0032549;GO:0004386;GO:0017076;GO:0016818;GO:0097367;GO:0016817;GO:0070035;GO:0003674;GO:0005488;GO:0016887;GO:1901265;GO:0042623;GO:0000989;GO:0000988;GO:0005524;GO:0016787;GO:0035258;GO:0035257;GO:0003824;GO:0097159;GO:0016462;GO:0032559;GO:0032555;GO:0032550;GO:0032553;GO:0008026;GO:0035639;GO:0003713;GO:0043168;GO:0043167;GO:0051427;GO:…	androgen receptor binding;RNA-dependent ATPase activity;heterocyclic compound binding;transcription cofactor activity;nucleotide binding;ribonucleoside binding;helicase activity;purine nucleotide binding;hydrolase activity, acting on acid anhydrides, in phosphorus-containing anhydrides;carbohydrate derivative binding;hydrolase activity, acting on acid anhydrides;purine NTP-dependent helicase acti…	8;10;3;4;4;5;8;5;5;3;4;9;1;2;8;4;9;3;2;6;3;7;6;2;3;6;6;5;6;4;10;5;5;4;3;5;6;9;5;3;4;4;3;4;5;8;7;10;				IPR001650;IPR027417;IPR014001;	Helicase, C-terminal;P-loop containing nucleoside triphosphate hydrolase;Helicase superfamily 1/2, ATP-binding domain;	peroxisome	7295314	244	A	[A] RNA processing and modification;
c82015_g1	998503878 ref|XP_015512071.1| PREDICTED: regucalcin-like [Neodiprion lecontei]	Down	1.145	0.886	1.219	0.825	1.38165	0.0208949	0.723773	0.0208949	GO:0048583;GO:0050848;GO:0044281;GO:0044283;GO:0098771;GO:0019853;GO:0019852;GO:0044710;GO:0044711;GO:0009966;GO:0055074;GO:0044093;GO:0019725;GO:0006767;GO:0006766;GO:0019722;GO:0032781;GO:0043436;GO:0044700;GO:0016053;GO:0016051;GO:0007165;GO:0019932;GO:0035556;GO:0048878;GO:0050789;GO:1901576;GO:0051345;GO:0065007;GO:0043085;GO:0065009;GO:0065008;GO:0072507;GO:0050790;GO:0051716;GO:0050794;GO:…	regulation of response to stimulus;regulation of calcium-mediated signaling;small molecule metabolic process;small molecule biosynthetic process;inorganic ion homeostasis;L-ascorbic acid biosynthetic process;L-ascorbic acid metabolic process;single-organism metabolic process;single-organism biosynthetic process;regulation of signal transduction;calcium ion homeostasis;positive regulation of molec…	3;6;4;5;7;6;6;3;4;4;9;4;4;6;5;7;7;5;3;5;5;4;6;5;5;2;4;6;2;5;3;3;8;4;3;3;1;2;4;5;5;6;2;6;4;2;3;4;2;8;8;9;2;6;7;7;5;4;5;5;6;6;4;6;3;3;4;3;8;4;3;4;3;	GO:0043231;GO:0044424;GO:0043229;GO:0043227;GO:0005737;GO:0005634;GO:0044464;GO:0005623;GO:0005622;GO:0043226;GO:0005575;	intracellular membrane-bounded organelle;intracellular part;intracellular organelle;membrane-bounded organelle;cytoplasm;nucleus;cell part;cell;intracellular;organelle;cellular_component;	4;3;3;3;4;5;2;2;3;2;1;	GO:0098772;GO:0046872;GO:0003674;GO:0005488;GO:0016787;GO:0016788;GO:0003824;GO:0043169;GO:0008270;GO:0043167;GO:0005509;GO:0004341;GO:0030234;GO:0052689;GO:0046914;	molecular function regulator;metal ion binding;molecular_function;binding;hydrolase activity;hydrolase activity, acting on ester bonds;catalytic activity;cation binding;zinc ion binding;ion binding;calcium ion binding;gluconolactonase activity;enzyme regulator activity;carboxylic ester hydrolase activity;transition metal ion binding;	2;5;1;2;3;4;2;4;7;3;6;6;3;5;6;				IPR011042;IPR013658;IPR015943;IPR005511;	Six-bladed beta-propeller, TolB-like;SMP-30/Gluconolactonase/LRE-like region;WD40/YVTN repeat-like-containing domain;Senescence marker protein-30 (SMP-30);	cytosol	7292731	165	PT	[P] Inorganic ion transport and metabolism;[T] Signal transduction mechanisms;
c82172_g1	939254736 ref|XP_014247089.1| PREDICTED: endocuticle structural glycoprotein SgAbd-2-like [Cimex lectularius]	Up	0.869	1.103	0.91	1.072	0.817931	0.0164336	1.2226	0.0164336													IPR000618;	Insect cuticle protein;	chloroplast
c82348_g1	939234196 ref|XP_014243968.1| PREDICTED: motile sperm domain-containing protein 2-like isoform X2 [Cimex lectularius]	Down	1.16	0.874	1.22	0.825	1.40082	0.012694	0.713866	0.012694				GO:0005575;GO:0044425;GO:0016021;GO:0016020;GO:0031224;	cellular_component;membrane part;integral component of membrane;membrane;intrinsic component of membrane;	1;2;4;2;3;							IPR001251;IPR013783;IPR008962;IPR011074;IPR000535;	CRAL-TRIO lipid binding domain;Immunoglobulin-like fold;PapD-like;CRAL/TRIO, N-terminal domain;Major sperm protein (MSP) domain;	cytosol	7295412	183	I	[I] Lipid transport and metabolism;
c82433_g2	939244266 ref|XP_014241467.1| PREDICTED: flap endonuclease 1 isoform X1 [Cimex lectularius]	Down	1.181	0.858	1.128	0.894	1.31792	0.0129744	0.75877	0.0129744	GO:0090304;GO:0044249;GO:0044237;GO:0034645;GO:1901576;GO:0043170;GO:1901360;GO:0051716;GO:0006281;GO:0071704;GO:0006260;GO:0044699;GO:0009058;GO:0006139;GO:0009987;GO:0006725;GO:0044710;GO:0044260;GO:0006974;GO:0006950;GO:0009059;GO:0008150;GO:0008152;GO:0046483;GO:0044238;GO:0050896;GO:0034641;GO:0006807;GO:0006259;GO:0033554;GO:0044763;	nucleic acid metabolic process;cellular biosynthetic process;cellular metabolic process;cellular macromolecule biosynthetic process;organic substance biosynthetic process;macromolecule metabolic process;organic cyclic compound metabolic process;cellular response to stimulus;DNA repair;organic substance metabolic process;DNA replication;single-organism process;biosynthetic process;nucleobase-conta…	5;4;3;5;4;4;4;3;4;3;6;2;3;4;2;4;3;4;5;3;5;1;2;4;3;2;4;3;5;4;3;	GO:0031974;GO:0043229;GO:0043228;GO:0043227;GO:0043226;GO:0005737;GO:0044446;GO:0031981;GO:0005730;GO:0005634;GO:0005739;GO:0005654;GO:0043231;GO:0043232;GO:0043233;GO:0044464;GO:0005623;GO:0005622;GO:0005575;GO:0070013;GO:0044444;GO:0044428;GO:0044424;GO:0044422;	membrane-enclosed lumen;intracellular organelle;non-membrane-bounded organelle;membrane-bounded organelle;organelle;cytoplasm;intracellular organelle part;nuclear lumen;nucleolus;nucleus;mitochondrion;nucleoplasm;intracellular membrane-bounded organelle;intracellular non-membrane-bounded organelle;organelle lumen;cell part;cell;intracellular;cellular_component;intracellular organelle lumen;cytopl…	2;3;3;3;2;4;3;5;5;5;5;5;4;4;3;2;2;3;1;4;4;4;3;2;	GO:0003676;GO:0043169;GO:0003674;GO:0003677;GO:0043167;GO:1901363;GO:0046872;GO:0016787;GO:0016788;GO:0003824;GO:0004518;GO:0004519;GO:0097159;GO:0004527;GO:0005488;	nucleic acid binding;cation binding;molecular_function;DNA binding;ion binding;heterocyclic compound binding;metal ion binding;hydrolase activity;hydrolase activity, acting on ester bonds;catalytic activity;nuclease activity;endonuclease activity;organic cyclic compound binding;exonuclease activity;binding;	4;4;1;5;3;3;5;3;4;2;5;6;3;6;2;	K04799	map03030;map03410;map03450;	DNA replication;Base excision repair;Non-homologous end-joining;	IPR019974;IPR029060;IPR006084;IPR006085;IPR006086;IPR020045;IPR008918;IPR023426;	XPG conserved site;PIN domain-like;XPG/Rad2 endonuclease;XPG N-terminal;XPG-I domain;5'-3' exonuclease, C-terminal domain;Helix-hairpin-helix motif, class 2;Flap endonuclease 1;	cytosol	7302871	512	L	[L] Replication, recombination and repair;
c82814_g3	588269609 gb|ABU88380.2| serine carboxypeptidase SCP-2 [Triatoma brasiliensis]	Up	0.726	1.217	0.818	1.138	0.655626	0.0216346	1.52526	0.0216346										K09645			IPR001563;IPR018202;IPR029058;	Peptidase S10, serine carboxypeptidase;Serine carboxypeptidase, serine active site;Alpha/Beta hydrolase fold;	cytosol	Hs22027516	383	OE	[O] Posttranslational modification, protein turnover, chaperones;[E] Amino acid transport and metabolism;
c82981_g1	395484038 gb|AFN66425.1| carboxylesterase, partial [Laodelphax striatella]	Up	0.835	1.13	0.777	1.178	0.69844	0.0114993	1.43176	0.0114993													IPR019826;IPR019819;IPR029058;IPR002018;	Carboxylesterase type B, active site;Carboxylesterase type B, conserved site;Alpha/Beta hydrolase fold;Carboxylesterase, type B;	cytosol	7294607	257	R	[R] General function prediction only;
c83008_g3	646712964 gb|KDR17498.1| Microtubule-associated protein 2 [Zootermopsis nevadensis]	Up	0.837	1.129	0.827	1.138	0.73401	0.000497416	1.36238	0.000497416	GO:0048666;GO:0044707;GO:0030154;GO:0048468;GO:0007275;GO:1902589;GO:0000226;GO:0014070;GO:0032355;GO:0033993;GO:1901654;GO:0016043;GO:0009719;GO:0071840;GO:0021954;GO:0001578;GO:0007010;GO:0021953;GO:0032502;GO:1901700;GO:0030182;GO:0032501;GO:0009987;GO:0048699;GO:0044767;GO:0008150;GO:0048731;GO:0043627;GO:0042221;GO:0022008;GO:0010033;GO:0048856;GO:0044699;GO:0007017;GO:0009725;GO:0050896;GO:…	neuron development;single-multicellular organism process;cell differentiation;cell development;multicellular organism development;single-organism organelle organization;microtubule cytoskeleton organization;response to organic cyclic compound;response to estradiol;response to lipid;response to ketone;cellular component organization;response to endogenous stimulus;cellular component organization o…	5;3;5;4;4;4;5;5;6;5;5;3;3;2;6;6;5;6;2;4;6;2;2;7;3;1;4;6;3;6;4;3;2;4;4;2;5;5;4;6;3;4;5;5;	GO:0099512;GO:0005783;GO:0030425;GO:0043229;GO:0043228;GO:0005874;GO:0043227;GO:0043226;GO:0099513;GO:0005737;GO:0044446;GO:0097458;GO:0044430;GO:0043005;GO:0043025;GO:0015630;GO:0005791;GO:0005790;GO:0044297;GO:0012505;GO:0042995;GO:0043234;GO:0032991;GO:0043231;GO:0043232;GO:0005856;GO:0044464;GO:0005623;GO:0005622;GO:0005575;GO:0044444;GO:0044422;GO:0044424;GO:0036477;	supramolecular fiber;endoplasmic reticulum;dendrite;intracellular organelle;non-membrane-bounded organelle;microtubule;membrane-bounded organelle;organelle;polymeric cytoskeletal fiber;cytoplasm;intracellular organelle part;neuron part;cytoskeletal part;neuron projection;neuronal cell body;microtubule cytoskeleton;rough endoplasmic reticulum;smooth endoplasmic reticulum;cell body;endomembrane sys…	2;4;5;3;3;4;3;2;3;4;3;3;4;4;4;6;5;5;3;3;3;3;2;4;4;5;2;2;3;1;4;2;3;4;				K04380	map04010;map05010;	MAPK signaling pathway;Alzheimer's disease;	IPR001084;	Microtubule associated protein, tubulin-binding repeat;	nucleus	7301611	209	Z	[Z] Cytoskeleton;
c83025_g1	795055510 ref|XP_011871542.1| PREDICTED: digestive cysteine proteinase 1 [Vollenhovia emeryi] gi|795055513|ref|XP_011871543.1| PREDICTED: digestive cysteine proteinase 1 [Vollenhovia emeryi]	Up	0.911	1.071	0.885	1.092	0.830328	0.00819142	1.20434	0.00819142	GO:0030582;GO:0008104;GO:0030587;GO:0048584;GO:0048583;GO:0050924;GO:0061024;GO:0007009;GO:0050920;GO:0050921;GO:0050923;GO:0071840;GO:0051716;GO:0042330;GO:0070727;GO:0048869;GO:0010256;GO:0048513;GO:0044093;GO:0048518;GO:0048519;GO:0033036;GO:0006935;GO:1903665;GO:1903664;GO:1903667;GO:0031669;GO:0072657;GO:0072659;GO:1903669;GO:0031668;GO:0044702;GO:0009605;GO:0044707;GO:0031667;GO:0033554;GO:…	fruiting body development;protein localization;sorocarp development;positive regulation of response to stimulus;regulation of response to stimulus;positive regulation of negative chemotaxis;membrane organization;plasma membrane organization;regulation of chemotaxis;positive regulation of chemotaxis;regulation of negative chemotaxis;cellular component organization or biogenesis;cellular response t…	6;4;4;3;3;5;4;5;4;4;5;2;3;3;4;4;4;4;4;2;2;3;4;3;3;4;5;5;6;5;4;3;3;3;5;4;2;6;3;2;3;3;3;1;5;2;2;2;4;4;4;3;5;3;3;2;2;4;4;2;4;4;5;4;5;4;2;4;4;5;3;4;3;5;4;2;3;3;2;3;3;3;3;4;	GO:0031982;GO:0044424;GO:0043227;GO:0097708;GO:0044444;GO:0005737;GO:0031410;GO:0044464;GO:0005623;GO:0005622;GO:0043226;GO:0005575;GO:0005576;	vesicle;intracellular part;membrane-bounded organelle;intracellular vesicle;cytoplasmic part;cytoplasm;cytoplasmic vesicle;cell part;cell;intracellular;organelle;cellular_component;extracellular region;	4;3;3;4;4;4;5;2;2;3;2;1;2;							IPR000169;IPR013128;IPR013201;IPR000668;IPR025661;IPR025660;	Cysteine peptidase, cysteine active site;Peptidase C1A;Cathepsin propeptide inhibitor domain (I29);Peptidase C1A, papain C-terminal;Cysteine peptidase, asparagine active site;Cysteine peptidase, histidine active site;	peroxisome	7294432	605	O	[O] Posttranslational modification, protein turnover, chaperones;
c83042_g1	936575836 ref|XP_014219802.1| PREDICTED: thioredoxin, mitochondrial [Copidosoma floridanum]	Down	1.146	0.885	1.123	0.902	1.26973	0.00350246	0.787572	0.00350246										K03671			IPR005746;IPR017937;IPR012336;IPR013766;	Thioredoxin;Thioredoxin, conserved site;Thioredoxin-like fold;Thioredoxin domain;	mitochondria	7290151	132	O	[O] Posttranslational modification, protein turnover, chaperones;
c83090_g1	751438993 ref|XP_011181840.1| PREDICTED: cold shock domain-containing protein CG9705 [Bactrocera cucurbitae]	Up	0.915	1.068	0.865	1.108	0.818015	0.0251627	1.22247	0.0251627	GO:0032990;GO:0048666;GO:0048856;GO:0080090;GO:0019222;GO:0030030;GO:0031326;GO:0030154;GO:0031323;GO:0016358;GO:0090304;GO:0044249;GO:0034641;GO:0006807;GO:0034645;GO:0031175;GO:0009653;GO:1901362;GO:0050789;GO:0097659;GO:0032774;GO:1901576;GO:0000904;GO:0000902;GO:0044260;GO:0048869;GO:0071840;GO:2000112;GO:0048813;GO:0016043;GO:0007275;GO:0071704;GO:0010467;GO:0048812;GO:0065007;GO:1901360;GO:…	cell part morphogenesis;neuron development;anatomical structure development;regulation of primary metabolic process;regulation of metabolic process;cell projection organization;regulation of cellular biosynthetic process;cell differentiation;regulation of cellular metabolic process;dendrite development;nucleic acid metabolic process;cellular biosynthetic process;cellular nitrogen compound metabol…	5;5;3;4;3;4;5;5;4;4;5;4;4;3;5;5;3;5;2;7;6;4;5;5;4;4;2;6;5;3;4;3;5;6;2;4;4;5;5;2;6;2;6;4;5;4;2;4;7;7;3;3;3;5;1;4;2;6;5;6;4;4;5;3;2;5;5;3;4;5;3;5;3;4;6;4;5;6;5;				GO:0003674;GO:0005488;GO:0003676;GO:0003677;GO:0097159;GO:1901363;	molecular_function;binding;nucleic acid binding;DNA binding;organic cyclic compound binding;heterocyclic compound binding;	1;2;4;5;3;3;				IPR002059;IPR019844;IPR012340;IPR011129;	Cold-shock protein, DNA-binding;Cold-shock conserved site;Nucleic acid-binding, OB-fold;Cold shock domain;	cytosol	7294059	172	J	[J] Translation, ribosomal structure and biogenesis;
c83110_g1	659100648 gb|AID60360.1| trypsin-26 [Nilaparvata lugens]	Down	1.125	0.902	1.094	0.925	1.21456	0.00955769	0.823344	0.00955769													IPR009003;IPR001254;	Peptidase S1, PA clan;Serine proteases, trypsin domain;	extracellular	7302381	97.1	E	[E] Amino acid transport and metabolism;
c84177_g1	215541377 emb|CAT00690.1| putative hemomucin [Schistocerca gregaria]	Up	0.868	1.105	0.81	1.15	0.744124	0.0158039	1.34386	0.0158039	GO:0009058;GO:0008150;GO:0008152;	biosynthetic process;biological_process;metabolic process;	3;1;2;	GO:0005783;GO:0043229;GO:0043227;GO:0043226;GO:0031224;GO:0005737;GO:0016020;GO:0044421;GO:0009986;GO:0031982;GO:0012505;GO:1903561;GO:0070062;GO:0043230;GO:0043231;GO:0044464;GO:0005623;GO:0005622;GO:0005575;GO:0044444;GO:0005576;GO:0044424;GO:0044425;GO:0016021;	endoplasmic reticulum;intracellular organelle;membrane-bounded organelle;organelle;intrinsic component of membrane;cytoplasm;membrane;extracellular region part;cell surface;vesicle;endomembrane system;extracellular vesicle;extracellular exosome;extracellular organelle;intracellular membrane-bounded organelle;cell part;cell;intracellular;cellular_component;cytoplasmic part;extracellular region;int…	4;3;3;2;3;4;2;2;3;4;3;3;4;3;4;2;2;3;1;4;2;3;2;4;	GO:0003674;GO:0016844;GO:0052689;GO:0016840;GO:0016843;GO:0016829;GO:0004064;GO:0016787;GO:0016788;GO:0003824;	molecular_function;strictosidine synthase activity;carboxylic ester hydrolase activity;carbon-nitrogen lyase activity;amine-lyase activity;lyase activity;arylesterase activity;hydrolase activity;hydrolase activity, acting on ester bonds;catalytic activity;	1;6;5;4;5;3;6;3;4;2;	K21407			IPR018119;IPR004141;IPR011042;	Strictosidine synthase, conserved region;Strictosidine synthase;Six-bladed beta-propeller, TolB-like;	cytosol	7301577	267	R	[R] General function prediction only;
c84196_g1	501291667 dbj|BAN20387.1| calponin/transgelin [Riptortus pedestris]	Up	0.861	1.11	0.919	1.064	0.818767	0.0335354	1.22135	0.0335354										K20526			IPR001715;IPR000557;IPR003096;	Calponin homology domain;Calponin repeat;Smooth muscle protein/calponin;	chloroplast	7292436	296	Z	[Z] Cytoskeleton;
c84631_g1	939246834 ref|XP_014242840.1| PREDICTED: replication factor C subunit 3 [Cimex lectularius]	Down	1.166	0.869	1.126	0.9	1.29565	0.00923334	0.771815	0.00923334	GO:0080090;GO:0019222;GO:1901362;GO:1901360;GO:1900262;GO:1900264;GO:0010604;GO:0006260;GO:0006261;GO:0044093;GO:0048518;GO:0051054;GO:0051052;GO:0060255;GO:0010033;GO:0046483;GO:0006275;GO:0019438;GO:0009893;GO:0009891;GO:0006807;GO:0043170;GO:0050789;GO:1901576;GO:0051347;GO:0044260;GO:0065007;GO:0065009;GO:0018130;GO:0050790;GO:2000278;GO:0009889;GO:0050794;GO:0008150;GO:0008152;GO:0034654;GO:…	regulation of primary metabolic process;regulation of metabolic process;organic cyclic compound biosynthetic process;organic cyclic compound metabolic process;regulation of DNA-directed DNA polymerase activity;positive regulation of DNA-directed DNA polymerase activity;positive regulation of macromolecule metabolic process;DNA replication;DNA-dependent DNA replication;positive regulation of molec…	4;3;5;4;6;7;4;6;7;4;2;5;5;4;4;4;6;5;3;4;3;4;2;4;6;4;2;3;5;4;6;4;3;1;2;5;5;2;5;5;5;4;4;5;7;5;4;6;2;4;6;5;5;4;4;5;6;3;5;5;5;3;5;4;4;3;3;3;5;3;	GO:0043234;GO:0043231;GO:0043232;GO:0005663;GO:0044424;GO:0044427;GO:0044422;GO:0043229;GO:0043227;GO:0005657;GO:0044446;GO:0005634;GO:0031390;GO:0044464;GO:0005623;GO:0005622;GO:0043228;GO:0043226;GO:0005694;GO:0032991;GO:0005575;	protein complex;intracellular membrane-bounded organelle;intracellular non-membrane-bounded organelle;DNA replication factor C complex;intracellular part;chromosomal part;organelle part;intracellular organelle;membrane-bounded organelle;replication fork;intracellular organelle part;nucleus;Ctf18 RFC-like complex;cell part;cell;intracellular;non-membrane-bounded organelle;organelle;chromosome;macr…	3;4;4;4;3;4;2;3;3;5;3;5;4;2;2;3;3;2;5;2;1;	GO:1901363;GO:0016818;GO:0016817;GO:0003674;GO:0005488;GO:0016887;GO:0003677;GO:0016787;GO:0003824;GO:0097159;GO:0016462;GO:0003676;GO:0017111;	heterocyclic compound binding;hydrolase activity, acting on acid anhydrides, in phosphorus-containing anhydrides;hydrolase activity, acting on acid anhydrides;molecular_function;binding;ATPase activity;DNA binding;hydrolase activity;catalytic activity;organic cyclic compound binding;pyrophosphatase activity;nucleic acid binding;nucleoside-triphosphatase activity;	3;5;4;1;2;8;5;3;2;3;6;4;7;	K10756	map03030;map03420;map03430;	DNA replication;Nucleotide excision repair;Mismatch repair;	IPR003593;IPR008921;IPR027417;	AAA+ ATPase domain;DNA polymerase III, clamp loader complex, gamma/delta/delta subunit, C-terminal;P-loop containing nucleoside triphosphate hydrolase;	cytosol	Hs4506489	526	DL	[D] Cell cycle control, cell division, chromosome partitioning;[L] Replication, recombination and repair;
c84680_g1	717212546 gb|AIW79984.1| cytochrome P450 CYP6CS1v2 [Nilaparvata lugens]	Down	1.138	0.891	1.098	0.922	1.23331	0.0140128	0.810823	0.0140128	GO:0043207;GO:0009617;GO:0006952;GO:0006950;GO:0008150;GO:0051707;GO:0051704;GO:0009607;GO:0009605;GO:0098542;GO:0050896;GO:0042742;	response to external biotic stimulus;response to bacterium;defense response;response to stress;biological_process;response to other organism;multi-organism process;response to biotic stimulus;response to external stimulus;defense response to other organism;response to stimulus;defense response to bacterium;	4;4;4;3;1;3;2;3;3;4;2;5;	GO:0005783;GO:0005789;GO:0042175;GO:0043229;GO:0043227;GO:0043226;GO:0005737;GO:0044446;GO:0031090;GO:0016020;GO:0044432;GO:0098588;GO:0012505;GO:0043231;GO:0044464;GO:0005623;GO:0005622;GO:0005575;GO:0044444;GO:0044424;GO:0044425;GO:0044422;	endoplasmic reticulum;endoplasmic reticulum membrane;nuclear outer membrane-endoplasmic reticulum membrane network;intracellular organelle;membrane-bounded organelle;organelle;cytoplasm;intracellular organelle part;organelle membrane;membrane;endoplasmic reticulum part;bounding membrane of organelle;endomembrane system;intracellular membrane-bounded organelle;cell part;cell;intracellular;cellular…	4;3;3;3;3;2;4;3;3;2;4;4;3;4;2;2;3;1;4;3;2;2;	GO:0004497;GO:0016705;GO:0003674;GO:0005488;GO:0043167;GO:0016491;GO:1901363;GO:0005506;GO:0046872;GO:0020037;GO:0043169;GO:0046914;GO:0003824;GO:0009055;GO:0046906;GO:0097159;	monooxygenase activity;oxidoreductase activity, acting on paired donors, with incorporation or reduction of molecular oxygen;molecular_function;binding;ion binding;oxidoreductase activity;heterocyclic compound binding;iron ion binding;metal ion binding;heme binding;cation binding;transition metal ion binding;catalytic activity;electron carrier activity;tetrapyrrole binding;organic cyclic compound…	4;4;1;2;3;3;3;7;5;5;4;6;2;2;4;3;				IPR017972;IPR001128;IPR002401;	Cytochrome P450, conserved site;Cytochrome P450;Cytochrome P450, E-class, group I;	cytosol	7304034	197	Q	[Q] Secondary metabolites biosynthesis, transport and catabolism;
c84686_g1	954575807 ref|XP_014612301.1| PREDICTED: F-actin-capping protein subunit beta isoform X2 [Polistes canadensis] gi|972206056|ref|XP_015185276.1| PREDICTED: F-actin-capping protein subunit beta isoform X1 [Polistes dominula]	Up	0.874	1.1	0.884	1.093	0.801642	0.000786494	1.24744	0.000786494	GO:0043408;GO:0044238;GO:0019220;GO:0080090;GO:0048589;GO:0060429;GO:0008582;GO:0048585;GO:0048468;GO:0008064;GO:0060491;GO:0051124;GO:0007165;GO:0009966;GO:0007298;GO:0031345;GO:0031344;GO:0071840;GO:0044710;GO:0010605;GO:0000003;GO:0009968;GO:0007281;GO:0048869;GO:0051494;GO:0051493;GO:0051490;GO:0048513;GO:0030855;GO:0048518;GO:0048519;GO:0090130;GO:0002066;GO:0002064;GO:0002065;GO:0042325;GO:…	regulation of MAPK cascade;primary metabolic process;regulation of phosphate metabolic process;regulation of primary metabolic process;developmental growth;epithelium development;regulation of synaptic growth at neuromuscular junction;negative regulation of response to stimulus;cell development;regulation of actin polymerization or depolymerization;regulation of cell projection assembly;synaptic …	6;3;6;4;3;5;5;3;4;6;4;4;4;4;6;5;5;2;3;4;2;4;4;4;6;6;6;4;6;2;2;4;6;5;7;7;3;4;3;6;5;3;7;4;5;8;8;2;5;3;3;3;3;4;4;5;5;4;6;4;5;2;4;3;6;6;4;8;7;5;4;2;5;4;5;4;3;4;5;2;5;5;3;5;4;3;4;3;3;7;5;5;1;3;5;4;5;4;3;5;5;4;4;3;4;4;5;4;4;4;4;4;2;5;4;6;5;5;3;4;4;3;2;4;3;5;5;3;6;2;5;7;5;6;5;3;5;5;5;4;5;6;6;8;3;4;2;5;2;3;3;5;5;6;5;9;6;7;2;7;5;6;7;5;5;3;3;4;2;6;3;4;4;5;6;4;4;5;4;5;4;4;6;4;4;5;6;7;7;5;7;3;8;4;5;3;4;4;7;4…	GO:0043234;GO:0043232;GO:0044424;GO:0043229;GO:0015630;GO:0005856;GO:0044430;GO:0044422;GO:0043226;GO:0005875;GO:0005737;GO:0008290;GO:0015629;GO:0005869;GO:0032991;GO:0044464;GO:0005623;GO:0005622;GO:0043228;GO:0044446;GO:0005575;	protein complex;intracellular non-membrane-bounded organelle;intracellular part;intracellular organelle;microtubule cytoskeleton;cytoskeleton;cytoskeletal part;organelle part;organelle;microtubule associated complex;cytoplasm;F-actin capping protein complex;actin cytoskeleton;dynactin complex;macromolecular complex;cell part;cell;intracellular;non-membrane-bounded organelle;intracellular organell…	3;4;3;3;6;5;4;2;2;4;4;4;6;5;2;2;2;3;3;3;1;	GO:0003779;GO:0003674;GO:0005488;GO:0008092;GO:0046983;GO:0046982;GO:0005515;	actin binding;molecular_function;binding;cytoskeletal protein binding;protein dimerization activity;protein heterodimerization activity;protein binding;	5;1;2;4;4;5;3;	K10365	map04144;	Endocytosis;	IPR001698;IPR019771;	F-actin-capping protein subunit beta;F-actin capping protein, beta subunit, conserved site;	cytosol	7296053	465	Z	[Z] Cytoskeleton;
c84938_g1	114051131 ref|NP_001040310.1| light-induced protein-like brain protein 44 [Bombyx mori] gi|87248275|gb|ABD36190.1| light-induced protein-like brain protein 44 [Bombyx mori]	Up	0.783	1.171	0.862	1.105	0.722759	0.0255974	1.38359	0.0255974	GO:0035774;GO:0090087;GO:0008104;GO:0051046;GO:0032024;GO:0051049;GO:0048584;GO:0048583;GO:0032846;GO:0032844;GO:0043436;GO:0006820;GO:0044710;GO:0044281;GO:0006637;GO:0006796;GO:1901360;GO:0051716;GO:0044711;GO:0051047;GO:1990542;GO:0046879;GO:0006732;GO:0071331;GO:0071333;GO:0048518;GO:0033036;GO:0019725;GO:0015718;GO:0051050;GO:0015849;GO:0015711;GO:0032787;GO:0045184;GO:0090276;GO:0090277;GO:…	positive regulation of insulin secretion involved in cellular response to glucose stimulus;regulation of peptide transport;protein localization;regulation of secretion;positive regulation of insulin secretion;regulation of transport;positive regulation of response to stimulus;regulation of response to stimulus;positive regulation of homeostatic process;regulation of homeostatic process;oxoacid me…	4;5;4;5;6;4;3;3;3;3;5;6;3;4;5;5;4;3;4;4;5;6;5;8;7;2;3;4;7;3;5;6;7;4;5;5;6;6;6;4;4;3;4;6;6;7;5;4;6;4;3;4;4;6;7;4;5;2;7;6;4;3;6;7;5;2;3;5;5;5;5;4;6;3;1;6;4;4;5;5;5;2;3;6;5;2;6;3;4;6;2;5;4;4;4;4;2;4;4;5;3;6;4;3;2;4;4;4;5;3;4;4;6;7;5;4;5;3;4;8;6;4;7;6;8;5;8;6;5;3;5;5;6;7;5;4;5;4;4;3;4;5;3;2;3;3;7;5;5;6;6;5;5;3;5;4;4;5;5;6;4;3;	GO:0031975;GO:0031967;GO:0043231;GO:0044425;GO:0044422;GO:0019866;GO:0043227;GO:0005743;GO:0031224;GO:0044429;GO:0044424;GO:0044444;GO:0016021;GO:0016020;GO:0005737;GO:0031090;GO:0005634;GO:0005739;GO:0044464;GO:0043229;GO:0005623;GO:0005622;GO:0005740;GO:0044446;GO:0043226;GO:0031966;GO:0005575;	envelope;organelle envelope;intracellular membrane-bounded organelle;membrane part;organelle part;organelle inner membrane;membrane-bounded organelle;mitochondrial inner membrane;intrinsic component of membrane;mitochondrial part;intracellular part;cytoplasmic part;integral component of membrane;membrane;cytoplasm;organelle membrane;nucleus;mitochondrion;cell part;intracellular organelle;cell;int…	3;4;4;2;2;4;3;5;3;4;3;4;4;2;4;3;5;5;2;3;2;3;5;3;2;4;1;	GO:0008509;GO:0050833;GO:0003674;GO:0022891;GO:0022892;GO:0015075;GO:0005342;GO:0008028;GO:0046943;GO:0005215;GO:0008514;GO:0022857;	anion transmembrane transporter activity;pyruvate transmembrane transporter activity;molecular_function;substrate-specific transmembrane transporter activity;substrate-specific transporter activity;ion transmembrane transporter activity;organic acid transmembrane transporter activity;monocarboxylic acid transmembrane transporter activity;carboxylic acid transmembrane transporter activity;transpor…	6;8;1;4;3;5;5;7;6;2;7;3;	K22139			IPR005336;	Mitochondrial pyruvate carrier;	cytosol	7299210	156	S	[S] Function unknown;
c85035_g2	817219374 ref|XP_012285427.1| PREDICTED: C-1-tetrahydrofolate synthase, cytoplasmic [Orussus abietinus]	Down	1.094	0.927	1.113	0.91	1.20142	0.00471444	0.832352	0.00471444	GO:0006520;GO:0051188;GO:0009165;GO:0044281;GO:0044283;GO:1901362;GO:1901360;GO:0044710;GO:0044711;GO:0006547;GO:0006760;GO:0000097;GO:0000096;GO:0043436;GO:0046483;GO:1901564;GO:0006575;GO:0016053;GO:0006163;GO:0006164;GO:0019438;GO:0042398;GO:0006807;GO:0009066;GO:0046653;GO:1901576;GO:0051186;GO:0035999;GO:0042558;GO:0042559;GO:0019637;GO:0018130;GO:0008150;GO:0008152;GO:0034654;GO:0090407;GO:…	cellular amino acid metabolic process;cofactor biosynthetic process;nucleotide biosynthetic process;small molecule metabolic process;small molecule biosynthetic process;organic cyclic compound biosynthetic process;organic cyclic compound metabolic process;single-organism metabolic process;single-organism biosynthetic process;histidine metabolic process;folic acid-containing compound metabolic pro…	4;5;6;4;5;5;4;3;4;6;5;6;5;5;4;4;4;5;6;7;5;5;3;6;6;4;4;5;5;6;4;5;1;2;5;5;5;5;5;6;5;3;5;5;4;4;4;5;2;4;6;5;6;2;4;4;6;5;5;7;7;6;6;5;6;6;3;4;3;6;3;6;3;5;4;4;	GO:0043232;GO:0044424;GO:0043229;GO:0043226;GO:0005737;GO:0044464;GO:0005623;GO:0005622;GO:0043228;GO:0005811;GO:0005575;	intracellular non-membrane-bounded organelle;intracellular part;intracellular organelle;organelle;cytoplasm;cell part;cell;intracellular;non-membrane-bounded organelle;lipid particle;cellular_component;	4;3;3;2;4;2;2;3;3;5;1;	GO:1901363;GO:0000166;GO:0035639;GO:0017076;GO:0097367;GO:0016810;GO:0016814;GO:0003674;GO:1901265;GO:0019238;GO:0032549;GO:0005524;GO:0016787;GO:0003824;GO:0097159;GO:0032559;GO:0032555;GO:0032550;GO:0032553;GO:0016491;GO:0004329;GO:0043167;GO:0030554;GO:0005488;GO:0001883;GO:0001882;GO:0016646;GO:0016645;GO:0004488;GO:0036094;GO:0016879;GO:0016874;GO:0004477;GO:0043168;	heterocyclic compound binding;nucleotide binding;purine ribonucleoside triphosphate binding;purine nucleotide binding;carbohydrate derivative binding;hydrolase activity, acting on carbon-nitrogen (but not peptide) bonds;hydrolase activity, acting on carbon-nitrogen (but not peptide) bonds, in cyclic amidines;molecular_function;nucleoside phosphate binding;cyclohydrolase activity;ribonucleoside bi…	3;4;5;5;3;4;5;1;4;6;5;6;3;2;3;6;5;6;4;3;5;3;6;2;5;4;5;4;6;3;4;3;7;4;	K00288	map00670;map01100;	One carbon pool by folate;Metabolic pathways;	IPR000559;IPR020867;IPR027417;IPR000672;IPR020628;IPR020631;IPR020630;IPR016040;	Formate-tetrahydrofolate ligase, FTHFS;Tetrahydrofolate dehydrogenase/cyclohydrolase, conserved site;P-loop containing nucleoside triphosphate hydrolase;Tetrahydrofolate dehydrogenase/cyclohydrolase;Formate-tetrahydrofolate ligase, FTHFS, conserved site;Tetrahydrofolate dehydrogenase/cyclohydrolase, NAD(P)-binding domain;Tetrahydrofolate dehydrogenase/cyclohydrolase, catalytic domain;NAD(P)-bindi…	plasma membrane	Hs13699868	1095	H	[H] Coenzyme transport and metabolism;
c85106_g1	662207989 ref|XP_008477522.1| PREDICTED: 3-ketoacyl-CoA thiolase, mitochondrial isoform X1 [Diaphorina citri]	Up	0.825	1.138	0.867	1.107	0.753675	0.00879343	1.32683	0.00879343	GO:2001234;GO:2001233;GO:0051049;GO:0032386;GO:0032387;GO:0048583;GO:0061024;GO:0044281;GO:0051641;GO:0044283;GO:1901362;GO:1901360;GO:0044710;GO:0044711;GO:0009968;GO:0009966;GO:0071840;GO:0048519;GO:0048585;GO:0051051;GO:0060548;GO:1902653;GO:1902652;GO:0043436;GO:0044700;GO:0043069;GO:0010639;GO:1901028;GO:0007154;GO:0033554;GO:0007165;GO:0035795;GO:1901576;GO:0010646;GO:0016043;GO:0007006;GO:…	negative regulation of apoptotic signaling pathway;regulation of apoptotic signaling pathway;regulation of transport;regulation of intracellular transport;negative regulation of intracellular transport;regulation of response to stimulus;membrane organization;small molecule metabolic process;cellular localization;small molecule biosynthetic process;organic cyclic compound biosynthetic process;orga…	5;5;4;5;4;3;4;4;3;5;5;4;3;4;4;4;2;2;3;3;4;7;6;5;3;5;5;6;4;4;4;6;4;4;3;5;5;2;5;5;3;4;4;3;3;3;1;2;3;5;5;5;2;4;6;8;6;4;5;4;5;5;4;4;3;2;4;4;3;7;4;2;4;7;6;3;6;2;4;3;5;7;6;4;6;6;5;4;4;5;6;6;6;6;4;4;6;2;7;3;5;6;5;6;3;3;4;3;7;2;3;5;4;3;3;5;4;6;5;3;6;	GO:0031975;GO:0031982;GO:0016020;GO:0031967;GO:0031966;GO:0043230;GO:0043231;GO:0044429;GO:0044424;GO:0044421;GO:0044422;GO:0044464;GO:0043229;GO:0043227;GO:0043226;GO:0044446;GO:0044444;GO:0005737;GO:1903561;GO:0031090;GO:0005739;GO:0019866;GO:0005623;GO:0005622;GO:0005743;GO:0005740;GO:0005575;GO:0070062;GO:0005576;	envelope;vesicle;membrane;organelle envelope;mitochondrial membrane;extracellular organelle;intracellular membrane-bounded organelle;mitochondrial part;intracellular part;extracellular region part;organelle part;cell part;intracellular organelle;membrane-bounded organelle;organelle;intracellular organelle part;cytoplasmic part;cytoplasm;extracellular vesicle;organelle membrane;mitochondrion;organ…	3;4;2;4;4;3;4;4;3;2;2;2;3;3;2;3;4;4;3;3;5;4;2;3;5;5;1;4;2;	GO:1901363;GO:0016740;GO:0016746;GO:0016747;GO:0003988;GO:0003674;GO:0005488;GO:0003676;GO:0003824;GO:0097159;GO:0003723;GO:0016408;GO:0044822;	heterocyclic compound binding;transferase activity;transferase activity, transferring acyl groups;transferase activity, transferring acyl groups other than amino-acyl groups;acetyl-CoA C-acyltransferase activity;molecular_function;binding;nucleic acid binding;catalytic activity;organic cyclic compound binding;RNA binding;C-acyltransferase activity;poly(A) RNA binding;	3;3;4;5;7;1;2;4;2;3;5;6;6;	K07508	map00062;map00071;map00280;map01100;map01110;map01130;map01212;	Fatty acid elongation;Fatty acid degradation;"Valine, leucine and isoleucine degradation";Metabolic pathways;Biosynthesis of secondary metabolites;Biosynthesis of antibiotics;Fatty acid metabolism;	IPR020615;IPR020617;IPR020616;IPR020610;IPR020613;IPR016039;IPR002155;	Thiolase, acyl-enzyme intermediate active site;Thiolase, C-terminal;Thiolase, N-terminal;Thiolase, active site;Thiolase, conserved site;Thiolase-like;Thiolase;	cytosol	7297572	527	I	[I] Lipid transport and metabolism;
c85120_g2	939266209 ref|XP_014253179.1| PREDICTED: long-chain fatty acid transport protein 4-like isoform X2 [Cimex lectularius]	Down	1.132	0.896	1.111	0.912	1.2406	0.00366322	0.806063	0.00366322										K08745	map03320;map04931;	PPAR signaling pathway;Insulin resistance;	IPR000873;IPR020845;	AMP-dependent synthetase/ligase;AMP-binding, conserved site;	plasma membrane	7291518	623	I	[I] Lipid transport and metabolism;
c85137_g1	571554217 ref|XP_006566059.1| PREDICTED: nucleolar and coiled-body phosphoprotein 1 isoform X3 [Apis mellifera]	Up	0.84	1.127	0.853	1.118	0.75412	0.00081946	1.32605	0.00081946										K11294	map05130;	Pathogenic Escherichia coli infection;	IPR007718;	SRP40, C-terminal;	nucleus	Hs4758860_3	115	Y	[Y] Nuclear structure;
c85243_g2	170063951 ref|XP_001867326.1| lysosomal aspartic protease [Culex quinquefasciatus] gi|167881401|gb|EDS44784.1| lysosomal aspartic protease [Culex quinquefasciatus]	Up	0.793	1.164	0.823	1.141	0.701085	0.00299666	1.42636	0.00299666				GO:0000323;GO:0043229;GO:0043227;GO:0043226;GO:0005737;GO:0005575;GO:0005773;GO:0043231;GO:0044464;GO:0005623;GO:0005622;GO:0005764;GO:0044444;GO:0044424;	lytic vacuole;intracellular organelle;membrane-bounded organelle;organelle;cytoplasm;cellular_component;vacuole;intracellular membrane-bounded organelle;cell part;cell;intracellular;lysosome;cytoplasmic part;intracellular part;	6;3;3;2;4;1;5;4;2;2;3;7;4;3;	GO:0004175;GO:0003674;GO:0008233;GO:0070001;GO:0016787;GO:0003824;GO:0070011;GO:0004190;	endopeptidase activity;molecular_function;peptidase activity;aspartic-type peptidase activity;hydrolase activity;catalytic activity;peptidase activity, acting on L-amino acid peptides;aspartic-type endopeptidase activity;	6;1;4;6;3;2;5;7;	K01379	map04071;map04142;map04210;map05152;	Sphingolipid signaling pathway;Lysosome;Apoptosis;Tuberculosis;	IPR033144;IPR001969;IPR001461;IPR033121;IPR021109;	Cathepsin D;Aspartic peptidase, active site;Aspartic peptidase A1 family;Peptidase family A1 domain;Aspartic peptidase domain;	nucleus	7304149	475	O	[O] Posttranslational modification, protein turnover, chaperones;
c85333_g1	768417890 ref|XP_011549605.1| PREDICTED: regucalcin-like [Plutella xylostella]	Down	1.307	0.758	1.31	0.752	1.73311	3.67e-05	0.576997	3.67e-05										K01053	map00030;map00053;map00930;map01100;map01110;map01120;map01130;map01200;map01220;	Pentose phosphate pathway;Ascorbate and aldarate metabolism;Caprolactam degradation;Metabolic pathways;Biosynthesis of secondary metabolites;Microbial metabolism in diverse environments;Biosynthesis of antibiotics;Carbon metabolism;Degradation of aromatic compounds;	IPR011042;IPR013658;IPR005511;	Six-bladed beta-propeller, TolB-like;SMP-30/Gluconolactonase/LRE-like region;Senescence marker protein-30 (SMP-30);	cytosol	7292731	175	PT	[P] Inorganic ion transport and metabolism;[T] Signal transduction mechanisms;
c85387_g1	321444491 gb|EFX60420.1| hypothetical protein DAPPUDRAFT_277575 [Daphnia pulex]	Down	1.23	0.819	1.132	0.895	1.37806	0.0347305	0.725656	0.0347305															chloroplast
c85603_g1	998499450 ref|XP_015509618.1| PREDICTED: putative ATP-dependent RNA helicase me31b [Neodiprion lecontei]	Up	0.785	1.17	0.786	1.171	0.671081	3.37e-06	1.49013	3.37e-06	GO:0080090;GO:0019222;GO:0000086;GO:0048468;GO:0007610;GO:0007611;GO:0007292;GO:0044281;GO:0044707;GO:0071840;GO:0050688;GO:0044710;GO:0010605;GO:0000003;GO:0043207;GO:0010608;GO:0043043;GO:0040029;GO:0016458;GO:0048583;GO:0030855;GO:0048519;GO:0003008;GO:0002066;GO:0002064;GO:0002065;GO:0060255;GO:0007612;GO:0007281;GO:0003006;GO:0009607;GO:0051707;GO:0051704;GO:0044703;GO:0044702;GO:1901564;GO:…	regulation of primary metabolic process;regulation of metabolic process;G2/M transition of mitotic cell cycle;cell development;behavior;learning or memory;female gamete generation;small molecule metabolic process;single-multicellular organism process;cellular component organization or biogenesis;regulation of defense response to virus;single-organism metabolic process;negative regulation of macro…	4;3;6;4;2;4;5;4;3;2;4;3;4;2;4;6;6;6;4;3;6;2;3;6;5;7;4;5;4;3;3;3;2;3;3;4;5;4;3;2;4;5;4;3;4;4;4;3;6;4;5;5;3;4;4;4;3;5;2;4;5;3;6;4;4;3;3;4;3;6;1;2;4;4;5;6;5;4;5;2;5;3;5;4;4;5;5;5;5;3;4;5;5;3;4;4;6;6;5;3;4;3;7;2;5;4;5;4;5;5;4;6;2;2;4;6;3;5;4;2;6;5;5;5;7;5;4;4;6;5;5;5;5;4;5;3;6;6;7;4;6;6;4;5;4;4;5;5;4;6;6;4;6;6;4;4;3;5;3;6;6;2;3;5;5;4;5;7;5;5;5;4;3;2;3;5;3;4;4;4;7;5;7;4;3;6;5;7;6;7;3;3;3;7;3;6;6;6;3;6;	GO:0035770;GO:0030529;GO:0015630;GO:0043234;GO:0043232;GO:0044422;GO:0045495;GO:1990904;GO:0043229;GO:0043228;GO:0036464;GO:0043226;GO:0005856;GO:0044430;GO:0044424;GO:0044446;GO:0044444;GO:0005737;GO:0060293;GO:0044464;GO:0005623;GO:0005622;GO:0043186;GO:0005875;GO:0032991;GO:0000932;GO:0005575;	ribonucleoprotein granule;intracellular ribonucleoprotein complex;microtubule cytoskeleton;protein complex;intracellular non-membrane-bounded organelle;organelle part;pole plasm;ribonucleoprotein complex;intracellular organelle;non-membrane-bounded organelle;cytoplasmic ribonucleoprotein granule;organelle;cytoskeleton;cytoskeletal part;intracellular part;intracellular organelle part;cytoplasmic p…	5;4;6;3;4;2;5;3;3;3;5;2;5;4;3;3;4;4;6;2;2;3;6;4;2;6;1;	GO:0008186;GO:0000166;GO:0001882;GO:0097367;GO:0016818;GO:0004386;GO:0016817;GO:0070035;GO:0005524;GO:0003674;GO:0016887;GO:1901265;GO:0042623;GO:1901363;GO:0032549;GO:0017076;GO:0016787;GO:0036094;GO:0003824;GO:0097159;GO:0016462;GO:0032559;GO:0032555;GO:0032553;GO:0008026;GO:0035639;GO:0032550;GO:0043167;GO:0030554;GO:0003724;GO:0003723;GO:0005488;GO:0003676;GO:0001883;GO:0017111;GO:0004004;GO:…	RNA-dependent ATPase activity;nucleotide binding;nucleoside binding;carbohydrate derivative binding;hydrolase activity, acting on acid anhydrides, in phosphorus-containing anhydrides;helicase activity;hydrolase activity, acting on acid anhydrides;purine NTP-dependent helicase activity;ATP binding;molecular_function;ATPase activity;nucleoside phosphate binding;ATPase activity, coupled;heterocyclic…	10;4;4;3;5;8;4;9;6;1;8;4;9;3;5;5;3;3;2;3;6;6;5;4;10;5;6;3;6;9;5;2;4;5;7;10;4;	K12614	map03018;	RNA degradation;	IPR000629;IPR011545;IPR001650;IPR014014;IPR014001;IPR027417;	ATP-dependent RNA helicase DEAD-box, conserved site;DEAD/DEAH box helicase domain;Helicase, C-terminal;RNA helicase, DEAD-box type, Q motif;Helicase superfamily 1/2, ATP-binding domain;P-loop containing nucleoside triphosphate hydrolase;	cytosol	7297629	765	A	[A] RNA processing and modification;
c85797_g2	939663143 ref|XP_014279200.1| PREDICTED: protein PAT1 homolog 1 [Halyomorpha halys]	Down	1.123	0.903	1.199	0.842	1.33066	0.0273603	0.751507	0.0273603	GO:0044238;GO:0043933;GO:0022613;GO:0044248;GO:0006807;GO:0044237;GO:0034622;GO:0043170;GO:1901360;GO:1901361;GO:0000288;GO:0016043;GO:0071704;GO:0022618;GO:0071840;GO:0065003;GO:0006401;GO:0006402;GO:0006996;GO:0044270;GO:0022607;GO:0033962;GO:0006139;GO:0009987;GO:0006725;GO:1901575;GO:0044260;GO:0019439;GO:0044265;GO:0008150;GO:0008152;GO:0034655;GO:0046700;GO:0009056;GO:0009057;GO:0070925;GO:…	primary metabolic process;macromolecular complex subunit organization;ribonucleoprotein complex biogenesis;cellular catabolic process;nitrogen compound metabolic process;cellular metabolic process;cellular macromolecular complex assembly;macromolecule metabolic process;organic cyclic compound metabolic process;organic cyclic compound catabolic process;nuclear-transcribed mRNA catabolic process, d…	3;4;4;4;3;3;6;4;4;5;9;3;3;5;2;5;6;7;4;5;4;6;4;2;4;4;4;5;5;1;2;5;5;3;5;5;4;5;6;9;5;4;8;3;5;	GO:0036464;GO:0035770;GO:1990904;GO:0031974;GO:0043229;GO:0043228;GO:0043227;GO:0043226;GO:0016607;GO:0005575;GO:0016605;GO:0016604;GO:0031981;GO:0005634;GO:0005737;GO:0030529;GO:0005654;GO:0044451;GO:0000932;GO:0032991;GO:0043231;GO:0043232;GO:0043233;GO:0044444;GO:0044464;GO:0005623;GO:0005622;GO:0044446;GO:0070013;GO:0044428;GO:0044424;GO:0044422;	cytoplasmic ribonucleoprotein granule;ribonucleoprotein granule;ribonucleoprotein complex;membrane-enclosed lumen;intracellular organelle;non-membrane-bounded organelle;membrane-bounded organelle;organelle;nuclear speck;cellular_component;PML body;nuclear body;nuclear lumen;nucleus;cytoplasm;intracellular ribonucleoprotein complex;nucleoplasm;nucleoplasm part;cytoplasmic mRNA processing body;macr…	5;5;3;2;3;3;3;2;7;1;7;6;5;5;4;4;5;5;6;2;4;4;3;4;2;2;3;3;4;4;3;2;	GO:1901363;GO:0003674;GO:0003676;GO:0097159;GO:0003723;GO:0005488;	heterocyclic compound binding;molecular_function;nucleic acid binding;organic cyclic compound binding;RNA binding;binding;	3;1;4;3;5;2;	K12617	map03018;	RNA degradation;			cytosol	7300218	80.5	S	[S] Function unknown;
c86060_g1	768430599 ref|XP_011556531.1| PREDICTED: uncharacterized protein LOC105387495 [Plutella xylostella]	Up	0.917	1.066	0.863	1.108	0.818767	0.0288494	1.22135	0.0288494															chloroplast
c86177_g1	554894729 gb|AGZ04899.1| odorant binding protein 8 [Nilaparvata lugens]	Up	0.649	1.278	0.748	1.201	0.563534	0.0131713	1.77452	0.0131713													IPR006170;	Pheromone/general odorant binding protein;	extracellular
c86229_g5	443419066 gb|AGC84405.1| NADP-dependent malic enzyme-like protein [Locusta migratoria]	Up	0.89	1.087	0.904	1.077	0.82902	0.00215518	1.20624	0.00215518	GO:0019752;GO:0044710;GO:0071704;GO:0006082;GO:0009987;GO:0008152;GO:0043436;GO:0043648;GO:0044699;GO:0044763;GO:0008150;GO:0044237;GO:0006108;GO:0044281;	carboxylic acid metabolic process;single-organism metabolic process;organic substance metabolic process;organic acid metabolic process;cellular process;metabolic process;oxoacid metabolic process;dicarboxylic acid metabolic process;single-organism process;single-organism cellular process;biological_process;cellular metabolic process;malate metabolic process;small molecule metabolic process;	6;3;3;4;2;2;5;7;2;3;1;3;8;4;	GO:0005737;GO:0044464;GO:0005623;GO:0005622;GO:0005575;GO:0044424;	cytoplasm;cell part;cell;intracellular;cellular_component;intracellular part;	4;2;2;3;1;3;	GO:0051287;GO:0008948;GO:0003674;GO:0005488;GO:0043167;GO:1901363;GO:1901265;GO:0016491;GO:0050662;GO:0016829;GO:0016830;GO:0000166;GO:0046872;GO:0043169;GO:0036094;GO:0003824;GO:0048037;GO:0016614;GO:0016615;GO:0016616;GO:0004473;GO:0097159;GO:0004471;GO:0004470;GO:0016831;	NAD binding;oxaloacetate decarboxylase activity;molecular_function;binding;ion binding;heterocyclic compound binding;nucleoside phosphate binding;oxidoreductase activity;coenzyme binding;lyase activity;carbon-carbon lyase activity;nucleotide binding;metal ion binding;cation binding;small molecule binding;catalytic activity;cofactor binding;oxidoreductase activity, acting on CH-OH group of donors;…	5;6;1;2;3;3;4;3;4;3;4;4;5;4;3;2;3;4;5;5;6;3;6;6;5;	K00029	map00620;map00710;map01100;map01120;map01200;	Pyruvate metabolism;Carbon fixation in photosynthetic organisms;Metabolic pathways;Microbial metabolism in diverse environments;Carbon metabolism;	IPR012302;IPR001891;IPR015884;IPR016040;IPR012301;	Malic enzyme, NAD-binding;Malic oxidoreductase;Malic enzyme, conserved site;NAD(P)-binding domain;Malic enzyme, N-terminal domain;	plasma membrane	7301553	766	C	[C] Energy production and conversion;
c86285_g2	954560644 ref|XP_014604103.1| PREDICTED: titin [Polistes canadensis]	Up	0.784	1.161	0.748	1.199	0.649153	0.00397279	1.54047	0.00397279													IPR001007;	VWFC domain;	extracellular	7301246	297	S	[S] Function unknown;
c86378_g1	939252496 ref|XP_014245886.1| PREDICTED: glutenin, high molecular weight subunit DX5-like isoform X2 [Cimex lectularius]	Up	0.831	1.134	0.878	1.097	0.766024	0.0128779	1.30544	0.0128779													IPR009003;IPR001254;IPR018114;	Peptidase S1, PA clan;Serine proteases, trypsin domain;Serine proteases, trypsin family, histidine active site;	nucleus	7297652	139	E	[E] Amino acid transport and metabolism;
c86523_g1	768441996 ref|XP_011562751.1| PREDICTED: 46 kDa FK506-binding nuclear protein [Plutella xylostella]	Up	0.913	1.069	0.873	1.102	0.822662	0.0176621	1.21557	0.0176621	GO:0006457;GO:0043933;GO:0018193;GO:0044699;GO:0044267;GO:0000413;GO:0000412;GO:0044260;GO:0006325;GO:0016043;GO:0071704;GO:0071840;GO:0016570;GO:0009987;GO:0044710;GO:0006464;GO:0043412;GO:0036211;GO:0008150;GO:0008152;GO:0018208;GO:0006996;GO:0044238;GO:0051276;GO:0019538;GO:0044237;GO:0043170;GO:1902589;GO:0044763;GO:0016568;GO:0016569;	protein folding;macromolecular complex subunit organization;peptidyl-amino acid modification;single-organism process;cellular protein metabolic process;protein peptidyl-prolyl isomerization;histone peptidyl-prolyl isomerization;cellular macromolecule metabolic process;chromatin organization;cellular component organization;organic substance metabolic process;cellular component organization or biog…	3;4;7;2;5;9;5;4;5;3;3;2;4;2;3;6;5;5;1;2;8;4;3;5;4;3;4;4;3;6;7;	GO:0043231;GO:0031974;GO:0043229;GO:0043228;GO:0005622;GO:0043227;GO:0043226;GO:0005623;GO:0005730;GO:0005634;GO:0005575;GO:0043232;GO:0043233;GO:0031981;GO:0044464;GO:0044446;GO:0070013;GO:0044428;GO:0044422;GO:0044424;	intracellular membrane-bounded organelle;membrane-enclosed lumen;intracellular organelle;non-membrane-bounded organelle;intracellular;membrane-bounded organelle;organelle;cell;nucleolus;nucleus;cellular_component;intracellular non-membrane-bounded organelle;organelle lumen;nuclear lumen;cell part;intracellular organelle part;intracellular organelle lumen;nuclear part;organelle part;intracellular …	4;2;3;3;3;3;2;2;5;5;1;4;3;5;2;3;4;4;2;3;	GO:0008144;GO:0003674;GO:0003676;GO:0003677;GO:1901363;GO:0005528;GO:0016853;GO:0003755;GO:0005527;GO:0016859;GO:0005488;GO:0003824;GO:0097159;	drug binding;molecular_function;nucleic acid binding;DNA binding;heterocyclic compound binding;FK506 binding;isomerase activity;peptidyl-prolyl cis-trans isomerase activity;macrolide binding;cis-trans isomerase activity;binding;catalytic activity;organic cyclic compound binding;	3;1;4;5;3;5;3;5;4;4;2;2;3;	K14826			IPR023566;IPR001179;	Peptidyl-prolyl cis-trans isomerase, FKBP-type;FKBP-type peptidyl-prolyl cis-trans isomerase domain;	chloroplast	7300000	143	O	[O] Posttranslational modification, protein turnover, chaperones;
c86808_g1	939253566 ref|XP_014246459.1| PREDICTED: alpha-aminoadipic semialdehyde dehydrogenase [Cimex lectularius]	Up	0.797	1.16	0.848	1.121	0.721175	0.0100373	1.38663	0.0100373	GO:0042398;GO:0044237;GO:0044249;GO:0006807;GO:0044281;GO:0044711;GO:0044699;GO:1901576;GO:0044710;GO:0031456;GO:0097164;GO:0071704;GO:0042439;GO:0006578;GO:0031455;GO:0009308;GO:0009987;GO:0009058;GO:0008150;GO:0008152;GO:1901564;GO:0006575;GO:0044271;GO:1901566;GO:0044106;GO:0019285;GO:0006577;GO:0034641;GO:0019695;GO:0006066;GO:0044763;GO:0006576;GO:1901615;	cellular modified amino acid biosynthetic process;cellular metabolic process;cellular biosynthetic process;nitrogen compound metabolic process;small molecule metabolic process;single-organism biosynthetic process;single-organism process;organic substance biosynthetic process;single-organism metabolic process;glycine betaine biosynthetic process;ammonium ion metabolic process;organic substance met…	5;3;4;3;4;4;2;4;3;6;4;3;4;6;5;5;2;3;1;2;4;4;5;5;5;5;5;4;5;5;3;6;4;	GO:0043229;GO:0043227;GO:0043226;GO:0005737;GO:0005634;GO:0005739;GO:0043231;GO:0005829;GO:0044464;GO:0005623;GO:0005622;GO:0005575;GO:0044444;GO:0044424;	intracellular organelle;membrane-bounded organelle;organelle;cytoplasm;nucleus;mitochondrion;intracellular membrane-bounded organelle;cytosol;cell part;cell;intracellular;cellular_component;cytoplasmic part;intracellular part;	3;3;2;4;5;5;4;5;2;2;3;1;4;3;	GO:0008802;GO:0003674;GO:0004029;GO:0016620;GO:0016491;GO:0004043;GO:0003824;GO:0016903;	betaine-aldehyde dehydrogenase activity;molecular_function;aldehyde dehydrogenase (NAD) activity;oxidoreductase activity, acting on the aldehyde or oxo group of donors, NAD or NADP as acceptor;oxidoreductase activity;L-aminoadipate-semialdehyde dehydrogenase activity;catalytic activity;oxidoreductase activity, acting on the aldehyde or oxo group of donors;	7;1;6;5;3;6;2;4;	K14085	map00010;map00053;map00071;map00260;map00280;map00300;map00310;map00330;map00340;map00380;map00410;map00561;map00620;map01100;map01110;map01120;map01130;map01230;	Glycolysis / Gluconeogenesis;Ascorbate and aldarate metabolism;Fatty acid degradation;"Glycine, serine and threonine metabolism";"Valine, leucine and isoleucine degradation";Lysine biosynthesis;Lysine degradation;Arginine and proline metabolism;Histidine metabolism;Tryptophan metabolism;beta-Alanine metabolism;Glycerolipid metabolism;Pyruvate metabolism;Metabolic pathways;Biosynthesis of secondar…	IPR029510;IPR016162;IPR015590;IPR016161;	Aldehyde dehydrogenase, glutamic acid active site;Aldehyde dehydrogenase N-terminal domain;Aldehyde dehydrogenase domain;Aldehyde/histidinol dehydrogenase;	cytosol	Hs4557343	667	C	[C] Energy production and conversion;
c86841_g1	985413724 ref|XP_015372348.1| PREDICTED: 27 kDa hemolymph protein-like [Diuraphis noxia]	Up	0.828	1.136	0.902	1.078	0.781391	0.0357265	1.27977	0.0357265				GO:0005575;GO:0005576;	cellular_component;extracellular region;	1;2;							IPR009832;	Protein of unknown function DUF1397;	cytosol
c86854_g1	225006189 dbj|BAH28890.1| glycogen phosphorylase [Polypedilum vanderplanki]	Up	0.893	1.085	0.886	1.091	0.817555	0.000538873	1.22316	0.000538873										K00688	map00500;map01100;map01110;map04910;map04922;map04931;	Starch and sucrose metabolism;Metabolic pathways;Biosynthesis of secondary metabolites;Insulin signaling pathway;Glucagon signaling pathway;Insulin resistance;	IPR000811;IPR035090;IPR011833;	Glycosyl transferase, family 35;Phosphorylase pyridoxal-phosphate attachment site;Glycogen/starch/alpha-glucan phosphorylase;	cytosol	7296006	1384	G	[G] Carbohydrate transport and metabolism;
c86861_g1	157109474 ref|XP_001650687.1| AAEL005289-PA [Aedes aegypti] gi|108879017|gb|EAT43242.1| AAEL005289-PA [Aedes aegypti]	Up	0.841	1.126	0.91	1.072	0.796633	0.0363402	1.25528	0.0363402										K00819	map00330;map01100;map01110;map01130;	Arginine and proline metabolism;Metabolic pathways;Biosynthesis of secondary metabolites;Biosynthesis of antibiotics;	IPR010164;IPR005814;IPR034758;IPR015424;IPR015422;IPR015421;	Ornithine aminotransferase;Aminotransferase class-III;Ornithine aminotransferase, mitochondrial;Pyridoxal phosphate-dependent transferase;Pyridoxal phosphate-dependent transferase, subdomain 2;Pyridoxal phosphate-dependent transferase, major region, subdomain 1;	cytosol	7293759	652	E	[E] Amino acid transport and metabolism;
c87009_g1	906465410 gb|KNC27070.1| hypothetical protein FF38_10759 [Lucilia cuprina]	Up	0.89	1.087	0.896	1.083	0.823041	0.000352461	1.21501	0.000352461	GO:0032502;GO:0032501;GO:0044707;GO:0008150;GO:0048856;GO:0044767;GO:0007275;GO:0044699;	developmental process;multicellular organismal process;single-multicellular organism process;biological_process;anatomical structure development;single-organism developmental process;multicellular organism development;single-organism process;	2;2;3;1;3;3;4;2;	GO:0005575;GO:0005576;	cellular_component;extracellular region;	1;2;	GO:0043169;GO:0043167;GO:0003674;GO:0005509;GO:0046872;GO:0005488;	cation binding;ion binding;molecular_function;calcium ion binding;metal ion binding;binding;	4;3;1;6;5;2;				IPR003034;IPR019345;	SAP domain;Armet protein;	chloroplast	7300136	207	R	[R] General function prediction only;
c87481_g1	646689195 gb|KDR06503.1| Alpha-2-macroglobulin receptor-associated protein [Zootermopsis nevadensis]	Up	0.844	1.123	0.874	1.101	0.772482	0.00536205	1.29453	0.00536205	GO:0034447;GO:0048585;GO:0048583;GO:0007165;GO:0051716;GO:0009968;GO:0009966;GO:0044092;GO:0065007;GO:0044700;GO:0044707;GO:0051100;GO:0032091;GO:0097006;GO:0097242;GO:0065009;GO:1900116;GO:1900115;GO:0050794;GO:0010916;GO:0008150;GO:0051239;GO:0010915;GO:0050896;GO:0034381;GO:0043393;GO:0010984;GO:0010985;GO:0023057;GO:0023052;GO:0010648;GO:0023051;GO:0010646;GO:0044699;GO:0051241;GO:1900221;GO:…	very-low-density lipoprotein particle clearance;negative regulation of response to stimulus;regulation of response to stimulus;signal transduction;cellular response to stimulus;negative regulation of signal transduction;regulation of signal transduction;negative regulation of molecular function;biological regulation;single organism signaling;single-multicellular organism process;negative regulati…	5;3;3;4;3;4;4;4;2;3;3;5;6;3;4;3;5;5;3;5;1;3;5;2;4;5;4;4;3;2;4;3;4;2;3;4;4;2;2;2;4;2;3;4;3;	GO:0005783;GO:0005788;GO:0031982;GO:0016020;GO:0005791;GO:0031974;GO:0043231;GO:0043233;GO:0044424;GO:0044422;GO:0043229;GO:0043227;GO:0043226;GO:0044432;GO:0005737;GO:0012505;GO:0044446;GO:0044444;GO:0009986;GO:0048237;GO:0044464;GO:0005623;GO:0005622;GO:0071944;GO:0005886;GO:0005575;GO:0070013;GO:0005576;	endoplasmic reticulum;endoplasmic reticulum lumen;vesicle;membrane;rough endoplasmic reticulum;membrane-enclosed lumen;intracellular membrane-bounded organelle;organelle lumen;intracellular part;organelle part;intracellular organelle;membrane-bounded organelle;organelle;endoplasmic reticulum part;cytoplasm;endomembrane system;intracellular organelle part;cytoplasmic part;cell surface;rough endopl…	4;5;4;2;5;2;4;3;3;2;3;3;2;4;4;3;3;4;3;6;2;2;3;3;3;1;4;2;	GO:0098772;GO:0097367;GO:0003674;GO:0005488;GO:0048019;GO:0030547;GO:1901681;GO:0030545;GO:0043167;GO:0008201;GO:0005515;GO:0005102;GO:0005539;GO:0070325;GO:0070326;GO:0050750;GO:0043168;	molecular function regulator;carbohydrate derivative binding;molecular_function;binding;receptor antagonist activity;receptor inhibitor activity;sulfur compound binding;receptor regulator activity;ion binding;heparin binding;protein binding;receptor binding;glycosaminoglycan binding;lipoprotein particle receptor binding;very-low-density lipoprotein particle receptor binding;low-density lipoprotei…	2;3;1;2;5;4;3;3;3;4;3;4;4;5;6;6;4;				IPR010483;IPR009066;	Alpha-2-macroglobulin RAP, C-terminal;Alpha-2-macroglobulin receptor-associated protein, domain 1;	cytosol	7299259	312	OUTIV	[O] Posttranslational modification, protein turnover, chaperones;[U] Intracellular trafficking, secretion, and vesicular transport;[T] Signal transduction mechanisms;[I] Lipid transport and metabolism;[V] Defense mechanisms;
c87672_g2	662201555 ref|XP_008474032.1| PREDICTED: F-actin-capping protein subunit alpha [Diaphorina citri]	Down	1.165	0.87	1.097	0.922	1.26228	0.0316089	0.792219	0.0316089	GO:0043408;GO:0044238;GO:0006909;GO:0080090;GO:0019222;GO:0060429;GO:0048585;GO:0048468;GO:0008064;GO:0007293;GO:0060491;GO:0007165;GO:0007294;GO:0019220;GO:0090066;GO:0031345;GO:0031344;GO:0071840;GO:0044710;GO:0010605;GO:0000003;GO:0009968;GO:0009966;GO:0048869;GO:0051494;GO:0051493;GO:0051490;GO:0051246;GO:0048513;GO:0048519;GO:0003008;GO:0042325;GO:0044700;GO:0060255;GO:0048583;GO:0007600;GO:…	regulation of MAPK cascade;primary metabolic process;phagocytosis;regulation of primary metabolic process;regulation of metabolic process;epithelium development;negative regulation of response to stimulus;cell development;regulation of actin polymerization or depolymerization;germarium-derived egg chamber formation;regulation of cell projection assembly;signal transduction;germarium-derived oocyt…	6;3;5;4;3;5;3;4;6;4;4;4;4;6;4;5;5;2;3;4;2;4;4;4;6;6;6;5;4;2;3;7;3;4;3;5;6;4;3;7;5;4;8;8;2;5;3;3;3;5;3;4;4;7;5;5;4;6;4;4;3;6;4;8;7;5;2;5;4;5;4;3;4;5;2;4;6;3;5;3;4;4;3;7;5;5;1;2;5;5;4;3;5;5;6;4;4;3;4;5;6;5;3;4;4;3;2;4;3;5;3;6;2;5;5;2;5;5;5;4;5;6;6;8;2;5;2;3;3;5;4;4;9;6;7;5;7;5;5;6;5;4;2;6;4;4;5;6;4;4;5;4;6;4;4;5;6;7;7;5;7;8;4;5;3;6;7;5;4;6;5;5;6;3;2;4;6;3;5;4;4;7;6;2;3;4;6;6;4;5;5;3;5;3;3;4;3;6;4;7…	GO:0098589;GO:0043234;GO:0044424;GO:0044425;GO:0098590;GO:0043232;GO:0043229;GO:0015630;GO:0005622;GO:0005856;GO:0044430;GO:0044446;GO:0044422;GO:0016020;GO:0043226;GO:0005875;GO:0045177;GO:0044459;GO:0016324;GO:0005869;GO:0032991;GO:0044464;GO:0005623;GO:0043228;GO:0015629;GO:0071944;GO:0098805;GO:0005886;GO:0005575;GO:0008290;	membrane region;protein complex;intracellular part;membrane part;plasma membrane region;intracellular non-membrane-bounded organelle;intracellular organelle;microtubule cytoskeleton;intracellular;cytoskeleton;cytoskeletal part;intracellular organelle part;organelle part;membrane;organelle;microtubule associated complex;apical part of cell;plasma membrane part;apical plasma membrane;dynactin compl…	3;3;3;2;4;4;3;6;3;5;4;3;2;2;2;4;3;3;4;5;2;2;2;3;6;3;3;3;1;4;	GO:0003674;GO:0005488;GO:0046983;GO:0046982;GO:0005515;	molecular_function;binding;protein dimerization activity;protein heterodimerization activity;protein binding;	1;2;4;5;3;				IPR002189;IPR017865;	F-actin-capping protein subunit alpha;F-actin capping protein, alpha subunit, conserved site;	cytosol	7291228	318	Z	[Z] Cytoskeleton;
c87843_g1	936580204 ref|XP_014204552.1| PREDICTED: delta-aminolevulinic acid dehydratase isoform X2 [Copidosoma floridanum] gi|936580207|ref|XP_014204554.1| PREDICTED: delta-aminolevulinic acid dehydratase isoform X2 [Copidosoma floridanum]	Up	0.87	1.103	0.892	1.086	0.804934	0.00421282	1.24234	0.00421282	GO:0006778;GO:0006779;GO:0044249;GO:0034641;GO:0006807;GO:1901362;GO:0044699;GO:1901576;GO:0044710;GO:0051186;GO:0042440;GO:0006783;GO:0006782;GO:0051188;GO:0071704;GO:0033014;GO:0033013;GO:1901360;GO:0046501;GO:0018130;GO:0042168;GO:0009987;GO:0006725;GO:0009058;GO:0044711;GO:0008150;GO:0008152;GO:0019438;GO:0044271;GO:0046148;GO:0046483;GO:1901564;GO:1901566;GO:0044237;GO:0044763;	porphyrin-containing compound metabolic process;porphyrin-containing compound biosynthetic process;cellular biosynthetic process;cellular nitrogen compound metabolic process;nitrogen compound metabolic process;organic cyclic compound biosynthetic process;single-organism process;organic substance biosynthetic process;single-organism metabolic process;cofactor metabolic process;pigment metabolic pr…	5;6;4;4;3;5;2;4;3;4;4;5;6;5;3;6;5;4;6;5;4;2;4;3;4;1;2;5;5;5;4;4;5;3;3;				GO:0003674;GO:0005488;GO:0046914;GO:0004655;GO:0043167;GO:0046872;GO:0043169;GO:0003824;GO:0032791;GO:0016835;GO:0016836;GO:0016829;GO:0008270;	molecular_function;binding;transition metal ion binding;porphobilinogen synthase activity;ion binding;metal ion binding;cation binding;catalytic activity;lead ion binding;carbon-oxygen lyase activity;hydro-lyase activity;lyase activity;zinc ion binding;	1;2;6;6;3;5;4;2;6;4;5;3;7;	K01698	map00860;map01100;map01110;	Porphyrin and chlorophyll metabolism;Metabolic pathways;Biosynthesis of secondary metabolites;	IPR030656;IPR013785;IPR001731;	Delta-aminolevulinic acid dehydratase, active site;Aldolase-type TIM barrel;Delta-aminolevulinic acid dehydratase;	mitochondria	Hs4557297	421	H	[H] Coenzyme transport and metabolism;
c88157_g1	22535410 emb|CAC87119.1| trypsin-like protease [Nilaparvata lugens]	Up	0.921	1.063	0.87	1.104	0.826488	0.028978	1.20994	0.028978	GO:0009235;GO:0006928;GO:0051674;GO:0044281;GO:0001667;GO:0044699;GO:0043542;GO:0002376;GO:0044710;GO:0051604;GO:0046483;GO:0031638;GO:0090132;GO:0071704;GO:0010467;GO:0033013;GO:1901360;GO:0006508;GO:0016477;GO:0006767;GO:0032501;GO:0007586;GO:0045087;GO:0009987;GO:0006725;GO:0006952;GO:0006766;GO:0008150;GO:0006807;GO:0008152;GO:0006955;GO:0016485;GO:1901564;GO:0051179;GO:0090130;GO:0040011;GO:…	cobalamin metabolic process;movement of cell or subcellular component;localization of cell;small molecule metabolic process;ameboidal-type cell migration;single-organism process;endothelial cell migration;immune system process;single-organism metabolic process;protein maturation;heterocycle metabolic process;zymogen activation;epithelium migration;organic substance metabolic process;gene expressi…	4;4;3;4;5;2;7;2;3;5;4;7;5;3;5;5;4;5;4;6;2;4;4;2;4;4;5;1;3;2;3;6;4;2;4;2;3;6;3;3;4;2;3;3;4;3;	GO:0043226;GO:0043227;GO:0070062;GO:0005615;GO:0005576;GO:0031982;GO:1903561;GO:0043230;GO:0005575;GO:0044421;	organelle;membrane-bounded organelle;extracellular exosome;extracellular space;extracellular region;vesicle;extracellular vesicle;extracellular organelle;cellular_component;extracellular region part;	2;3;4;3;2;4;3;3;1;2;	GO:0004252;GO:0004175;GO:0043169;GO:0003674;GO:0043167;GO:0008233;GO:0008236;GO:0005509;GO:0016787;GO:0017171;GO:0003824;GO:0046872;GO:0070011;GO:0005488;	serine-type endopeptidase activity;endopeptidase activity;cation binding;molecular_function;ion binding;peptidase activity;serine-type peptidase activity;calcium ion binding;hydrolase activity;serine hydrolase activity;catalytic activity;metal ion binding;peptidase activity, acting on L-amino acid peptides;binding;	6;6;4;1;3;4;5;6;3;4;2;5;5;2;	K01312	map04080;map04972;map04974;map05164;	Neuroactive ligand-receptor interaction;Pancreatic secretion;Protein digestion and absorption;Influenza A;	IPR033116;IPR009003;IPR001254;IPR001314;IPR018114;	Serine proteases, trypsin family, serine active site;Peptidase S1, PA clan;Serine proteases, trypsin domain;Peptidase S1A, chymotrypsin family;Serine proteases, trypsin family, histidine active site;	extracellular	Hs21536452	182	E	[E] Amino acid transport and metabolism;
c88176_g1	939633542 ref|XP_014288469.1| PREDICTED: protein suppressor of forked isoform X2 [Halyomorpha halys]	Down	1.171	0.865	1.124	0.901	1.29955	0.0122945	0.769499	0.0122945	GO:0009893;GO:0019222;GO:0090304;GO:0090305;GO:0034641;GO:0006807;GO:1901360;GO:0006139;GO:0051341;GO:0044260;GO:0050789;GO:0071704;GO:0010467;GO:0043085;GO:0044093;GO:0048518;GO:0065007;GO:0065009;GO:0051353;GO:1903220;GO:0050790;GO:0016071;GO:0009987;GO:0006725;GO:1903218;GO:0008150;GO:0008152;GO:0046483;GO:0016070;GO:0044238;GO:0090501;GO:0044237;GO:0043170;GO:0006396;GO:0006379;GO:0006397;	positive regulation of metabolic process;regulation of metabolic process;nucleic acid metabolic process;nucleic acid phosphodiester bond hydrolysis;cellular nitrogen compound metabolic process;nitrogen compound metabolic process;organic cyclic compound metabolic process;nucleobase-containing compound metabolic process;regulation of oxidoreductase activity;cellular macromolecule metabolic process;…	3;3;5;6;4;3;4;4;4;4;2;3;5;5;4;2;2;3;4;5;4;6;2;4;5;1;2;4;5;3;6;3;4;6;7;7;	GO:0005849;GO:0031974;GO:0005848;GO:0005623;GO:0005622;GO:0043227;GO:0043226;GO:0005634;GO:0005654;GO:0044451;GO:0043234;GO:0044446;GO:0032991;GO:0043231;GO:0043233;GO:0031981;GO:0044464;GO:0043229;GO:0005575;GO:0070013;GO:0044428;GO:0044424;GO:0044422;	mRNA cleavage factor complex;membrane-enclosed lumen;mRNA cleavage stimulating factor complex;cell;intracellular;membrane-bounded organelle;organelle;nucleus;nucleoplasm;nucleoplasm part;protein complex;intracellular organelle part;macromolecular complex;intracellular membrane-bounded organelle;organelle lumen;nuclear lumen;cell part;intracellular organelle;cellular_component;intracellular organe…	4;2;5;2;3;3;2;5;5;5;3;3;2;4;3;5;2;3;1;4;4;3;2;				K14408	map03015;	mRNA surveillance pathway;	IPR003107;IPR011990;IPR008847;	HAT (Half-A-TPR) repeat;Tetratricopeptide-like helical domain;Suppressor of forked;	cytosol	7288899	984	A	[A] RNA processing and modification;
c88187_g1	646708442 gb|KDR14754.1| hypothetical protein L798_11509 [Zootermopsis nevadensis]	Up	0.864	1.108	0.88	1.096	0.791289	0.00188502	1.26376	0.00188502															chloroplast
c88192_g1	571542665 ref|XP_006559569.1| PREDICTED: calreticulin [Apis mellifera]	Up	0.895	1.083	0.888	1.09	0.820525	0.000643691	1.21873	0.000643691	GO:0035107;GO:0007610;GO:0060322;GO:0044707;GO:0031987;GO:0048869;GO:0048513;GO:0003008;GO:0044708;GO:0007444;GO:0048563;GO:0006457;GO:0007635;GO:0048569;GO:0048707;GO:0001964;GO:0007626;GO:0009887;GO:0009886;GO:0009888;GO:0008150;GO:0035114;GO:0007420;GO:0007422;GO:0050896;GO:0030154;GO:0035220;GO:0009791;GO:0009653;GO:0022008;GO:0044699;GO:0007417;GO:0007552;GO:0060562;GO:0032502;GO:0032501;GO:…	appendage morphogenesis;behavior;head development;single-multicellular organism process;locomotion involved in locomotory behavior;cellular developmental process;animal organ development;system process;single-organism behavior;imaginal disc development;post-embryonic organ morphogenesis;protein folding;chemosensory behavior;post-embryonic organ development;instar larval or pupal morphogenesis;sta…	4;2;4;3;3;4;4;3;3;4;5;3;4;4;5;4;3;4;4;4;1;5;4;5;2;5;5;4;3;6;2;5;5;5;2;2;4;5;4;5;5;5;4;4;5;5;5;4;5;6;6;4;3;2;3;3;4;3;4;2;5;5;3;	GO:0005783;GO:0031974;GO:0005788;GO:0043231;GO:0043232;GO:0043233;GO:0044424;GO:0044421;GO:0044422;GO:0044464;GO:0043229;GO:0043228;GO:0043227;GO:0043226;GO:0044432;GO:0012505;GO:0045169;GO:0044446;GO:0044444;GO:0005737;GO:0005623;GO:0005622;GO:0005615;GO:0005811;GO:0005575;GO:0070013;GO:0005576;	endoplasmic reticulum;membrane-enclosed lumen;endoplasmic reticulum lumen;intracellular membrane-bounded organelle;intracellular non-membrane-bounded organelle;organelle lumen;intracellular part;extracellular region part;organelle part;cell part;intracellular organelle;non-membrane-bounded organelle;membrane-bounded organelle;organelle;endoplasmic reticulum part;endomembrane system;fusome;intrace…	4;2;5;4;4;3;3;2;2;2;3;3;3;2;4;3;5;3;4;4;2;3;3;5;1;4;2;	GO:0046872;GO:0003674;GO:0005488;GO:0043169;GO:0043167;GO:0005509;GO:0030246;	metal ion binding;molecular_function;binding;cation binding;ion binding;calcium ion binding;carbohydrate binding;	5;1;2;4;3;6;3;	K08057	map04141;map04145;map04612;map05142;map05166;	Protein processing in endoplasmic reticulum;Phagosome;Antigen processing and presentation;Chagas disease (American trypanosomiasis);HTLV-I infection;	IPR018124;IPR009033;IPR001580;IPR013320;IPR009169;	Calreticulin/calnexin, conserved site;Calreticulin/calnexin, P domain;Calreticulin/calnexin;Concanavalin A-like lectin/glucanase domain;Calreticulin;	extracellular	7299219	545	O	[O] Posttranslational modification, protein turnover, chaperones;
c88235_g1	723001888 dbj|BAP87098.1| vitellogenin [Nilaparvata lugens]	Up	0.236	1.567	0.299	1.559	0.171145	0.000600209	5.84299	0.000600209				GO:0005575;GO:0005576;	cellular_component;extracellular region;	1;2;	GO:0005319;GO:0022892;GO:0005215;GO:0003674;GO:0045735;	lipid transporter activity;substrate-specific transporter activity;transporter activity;molecular_function;nutrient reservoir activity;	4;3;2;1;2;						mitochondria
c88299_g1	646698083 gb|KDR09430.1| hypothetical protein L798_00650 [Zootermopsis nevadensis]	Up	0.801	1.145	0.846	1.118	0.727795	0.00717969	1.37401	0.00717969															nucleus
c88457_g1	646716025 gb|KDR19432.1| putative phosphoserine aminotransferase [Zootermopsis nevadensis]	Down	1.122	0.905	1.158	0.874	1.28162	0.0088725	0.780263	0.0088725	GO:0019752;GO:0016053;GO:0034641;GO:0006807;GO:0044281;GO:0044283;GO:0009069;GO:0072524;GO:0072525;GO:0044699;GO:1901576;GO:0044710;GO:0044711;GO:0006563;GO:1901362;GO:0006520;GO:0071704;GO:1901360;GO:1901605;GO:1901607;GO:0018130;GO:0006767;GO:0006766;GO:0044238;GO:0009987;GO:0006725;GO:0009058;GO:0009110;GO:0008150;GO:0008152;GO:0006564;GO:1901564;GO:0008615;GO:0008614;GO:0009070;GO:0046483;GO:…	carboxylic acid metabolic process;organic acid biosynthetic process;cellular nitrogen compound metabolic process;nitrogen compound metabolic process;small molecule metabolic process;small molecule biosynthetic process;serine family amino acid metabolic process;pyridine-containing compound metabolic process;pyridine-containing compound biosynthetic process;single-organism process;organic substance…	6;5;4;3;4;5;6;5;6;2;4;3;4;7;5;4;3;4;5;6;5;6;5;3;2;4;3;4;1;2;8;4;6;5;7;4;5;5;4;5;4;6;3;5;3;4;5;5;5;5;4;				GO:0008483;GO:0003674;GO:0016740;GO:0016769;GO:0003824;GO:0004648;	transaminase activity;molecular_function;transferase activity;transferase activity, transferring nitrogenous groups;catalytic activity;O-phospho-L-serine:2-oxoglutarate aminotransferase activity;	5;1;3;4;2;6;	K00831	map00260;map00680;map00750;map01100;map01120;map01130;map01200;map01230;	Glycine, serine and threonine metabolism;Methane metabolism;Vitamin B6 metabolism;Metabolic pathways;Microbial metabolism in diverse environments;Biosynthesis of antibiotics;Carbon metabolism;Biosynthesis of amino acids;	IPR015424;IPR015422;IPR022278;IPR000192;IPR015421;	Pyridoxal phosphate-dependent transferase;Pyridoxal phosphate-dependent transferase, subdomain 2;Phosphoserine aminotransferase;Aminotransferase class V domain;Pyridoxal phosphate-dependent transferase, major region, subdomain 1;	cytoskeleton	7301762	469	HE	[H] Coenzyme transport and metabolism;[E] Amino acid transport and metabolism;
c88560_g1	193622556 ref|XP_001950244.1| PREDICTED: putative fatty acyl-CoA reductase CG5065 isoform X2 [Acyrthosiphon pisum]	Down	1.13	0.898	1.086	0.932	1.21093	0.0201278	0.825812	0.0201278	GO:0060541;GO:0035149;GO:0035148;GO:0035002;GO:0042044;GO:0009653;GO:0007275;GO:0051179;GO:0065007;GO:0044699;GO:0006810;GO:0065008;GO:0048646;GO:0032502;GO:0035152;GO:0032501;GO:0035239;GO:0042045;GO:0009987;GO:0044767;GO:0044765;GO:0008150;GO:0048731;GO:0035295;GO:0051234;GO:0055085;GO:1902578;GO:0007424;GO:0044707;GO:0048856;GO:0044763;	respiratory system development;lumen formation, open tracheal system;tube formation;liquid clearance, open tracheal system;fluid transport;anatomical structure morphogenesis;multicellular organism development;localization;biological regulation;single-organism process;transport;regulation of biological quality;anatomical structure formation involved in morphogenesis;developmental process;regulatio…	5;5;4;6;5;3;4;2;2;2;4;3;3;2;4;2;4;5;2;3;4;1;4;4;3;4;3;6;3;3;3;	GO:0031224;GO:0005737;GO:0045177;GO:0016021;GO:0016020;GO:0044464;GO:0005623;GO:0005622;GO:0005575;GO:0044424;GO:0044425;	intrinsic component of membrane;cytoplasm;apical part of cell;integral component of membrane;membrane;cell part;cell;intracellular;cellular_component;intracellular part;membrane part;	3;4;3;4;2;2;2;3;1;3;2;	GO:0003674;GO:0016491;GO:0016620;GO:0003824;GO:0016903;GO:0080019;GO:0050062;	molecular_function;oxidoreductase activity;oxidoreductase activity, acting on the aldehyde or oxo group of donors, NAD or NADP as acceptor;catalytic activity;oxidoreductase activity, acting on the aldehyde or oxo group of donors;fatty-acyl-CoA reductase (alcohol-forming) activity;long-chain-fatty-acyl-CoA reductase activity;	1;3;5;2;4;6;6;	K13356	map00073;map04146;map04212;	Cutin, suberine and wax biosynthesis;Peroxisome;Longevity regulating pathway - worm;	IPR013120;IPR033640;IPR026055;IPR016040;	Male sterility, NAD-binding;Fatty acyl-CoA reductase, C-terminal;Fatty acyl-CoA reductase;NAD(P)-binding domain;	plasma membrane	7301725	431	I	[I] Lipid transport and metabolism;
c88565_g1	501295183 dbj|BAN20838.1| 4-hydroxybutyrate Co-A transferase [Riptortus pedestris]	Up	0.901	1.079	0.865	1.107	0.807868	0.0115868	1.23783	0.0115868	GO:0006084;GO:0035383;GO:0051186;GO:0006637;GO:0006732;GO:0009987;GO:0044237;GO:0071704;GO:0008150;GO:0008152;GO:0006793;GO:0006790;	acetyl-CoA metabolic process;thioester metabolic process;cofactor metabolic process;acyl-CoA metabolic process;coenzyme metabolic process;cellular process;cellular metabolic process;organic substance metabolic process;biological_process;metabolic process;phosphorus metabolic process;sulfur compound metabolic process;	6;4;4;5;5;2;3;3;1;2;4;4;				GO:0003824;GO:0003674;GO:0016740;	catalytic activity;molecular_function;transferase activity;	2;1;3;				IPR003702;IPR026888;	Acetyl-CoA hydrolase/transferase;Acetyl-CoA hydrolase/transferase C-terminal domain;	cytoskeleton	7301882	632	C	[C] Energy production and conversion;
c88657_g1	1000729971 ref|XP_015587409.1| PREDICTED: histone deacetylase 6 isoform X3 [Cephus cinctus]	Down	1.099	0.922	1.157	0.875	1.25543	0.025447	0.796543	0.025447	GO:0016358;GO:0098779;GO:0051716;GO:0051494;GO:0051493;GO:0033043;GO:0048468;GO:0031109;GO:0065009;GO:0046483;GO:0010634;GO:0010631;GO:0010632;GO:0019538;GO:0010639;GO:0051788;GO:0009892;GO:0009893;GO:0009891;GO:0032418;GO:1903008;GO:0000302;GO:0010869;GO:0031175;GO:0050789;GO:0008219;GO:0000904;GO:0000902;GO:0006886;GO:1901360;GO:0018130;GO:0070201;GO:0043412;GO:0016070;GO:0010557;GO:0048812;GO:…	dendrite development;mitophagy in response to mitochondrial depolarization;cellular response to stimulus;negative regulation of cytoskeleton organization;regulation of cytoskeleton organization;regulation of organelle organization;cell development;microtubule polymerization or depolymerization;regulation of molecular function;heterocycle metabolic process;positive regulation of epithelial cell mi…	4;6;3;6;6;5;4;6;3;4;4;6;4;4;5;5;3;3;4;5;5;5;5;5;2;4;5;5;6;4;5;5;5;5;5;6;4;6;4;4;6;5;5;9;3;4;7;7;6;4;4;6;6;4;4;5;5;5;5;6;3;4;3;4;5;4;5;4;5;3;3;6;5;3;3;4;6;4;5;4;6;3;9;5;6;6;5;3;4;5;6;4;3;8;9;6;7;3;5;5;5;4;5;3;4;3;3;3;5;5;2;8;4;4;7;4;4;4;10;2;4;5;3;5;2;4;2;4;6;3;5;5;5;5;4;3;5;6;4;4;6;4;5;6;4;3;6;7;6;4;3;3;3;4;3;3;8;5;2;4;4;6;8;2;2;6;4;5;5;6;3;3;4;4;4;4;7;5;4;6;4;7;6;4;3;4;5;4;6;5;5;5;4;4;6;6;6;6;5;…	GO:0099512;GO:0099513;GO:0044853;GO:0043204;GO:0044428;GO:0044424;GO:0044425;GO:0044422;GO:0005654;GO:0031252;GO:0005874;GO:0005875;GO:0044464;GO:0071944;GO:0070013;GO:0016020;GO:1902494;GO:0098589;GO:0044297;GO:0042995;GO:0043234;GO:0043231;GO:0043232;GO:0043233;GO:0005829;GO:0030286;GO:0044430;GO:0000118;GO:0016234;GO:0016235;GO:0031974;GO:0036477;GO:0043025;GO:0098857;GO:0098590;GO:0043229;GO:…	supramolecular fiber;polymeric cytoskeletal fiber;plasma membrane raft;perikaryon;nuclear part;intracellular part;membrane part;organelle part;nucleoplasm;cell leading edge;microtubule;microtubule associated complex;cell part;cell periphery;intracellular organelle lumen;membrane;catalytic complex;membrane region;cell body;cell projection;protein complex;intracellular membrane-bounded organelle;in…	2;3;4;4;4;3;2;2;5;3;4;4;2;3;4;2;4;3;3;3;3;4;4;3;5;5;4;5;4;5;2;4;4;4;4;3;3;3;2;5;3;4;4;5;4;5;5;5;5;5;5;5;3;2;3;3;3;6;3;2;1;	GO:0001067;GO:0044212;GO:0016810;GO:0016811;GO:0031078;GO:0031072;GO:0005488;GO:0042826;GO:0016787;GO:0008013;GO:0019213;GO:0051879;GO:0031593;GO:0070840;GO:0004407;GO:0042903;GO:0051787;GO:0043014;GO:0019899;GO:0032403;GO:0005515;GO:0003674;GO:0001047;GO:1901363;GO:0046872;GO:0033558;GO:0044877;GO:0003676;GO:0003677;GO:0003824;GO:0097159;GO:0043169;GO:0043167;GO:0008092;GO:0032182;GO:0044389;GO:…	regulatory region nucleic acid binding;transcription regulatory region DNA binding;hydrolase activity, acting on carbon-nitrogen (but not peptide) bonds;hydrolase activity, acting on carbon-nitrogen (but not peptide) bonds, in linear amides;histone deacetylase activity (H3-K14 specific);heat shock protein binding;binding;histone deacetylase binding;hydrolase activity;beta-catenin binding;deacetyl…	5;7;4;5;7;4;2;5;3;4;4;5;6;5;6;6;4;6;4;4;3;1;8;3;5;5;3;4;5;2;3;4;3;4;4;5;6;7;5;6;5;5;6;7;6;8;6;5;	K11407	map05034;map05203;	Alcoholism;Viral carcinogenesis;	IPR001607;IPR023801;IPR013083;IPR000286;	Zinc finger, UBP-type;Histone deacetylase domain;Zinc finger, RING/FYVE/PHD-type;Histone deacetylase superfamily;	nucleus	7293057	922	B	[B] Chromatin structure and dynamics;
c88782_g2	746856794 ref|XP_011059097.1| PREDICTED: uncharacterized protein LOC105148838 isoform X9 [Acromyrmex echinatior] gi|746856796|ref|XP_011059098.1| PREDICTED: uncharacterized protein LOC105148838 isoform X9 [Acromyrmex echinatior] gi|746856798|ref|XP_011059099.1| PREDICTED: uncharacterized protein LOC105148838 isoform X9 [Acromyrmex echinatior] gi|746856800|ref|XP_011059100.1| PREDICTED: uncharacte…	Down	1.144	0.887	1.171	0.864	1.3221	0.00393147	0.756371	0.00393147	GO:0019226;GO:0008104;GO:0007409;GO:0051049;GO:0019228;GO:0061024;GO:0007009;GO:0032026;GO:0007165;GO:0001508;GO:0034765;GO:0032989;GO:0051651;GO:0090002;GO:0071840;GO:0034763;GO:0051716;GO:0072659;GO:0042330;GO:0070727;GO:0048869;GO:0010256;GO:0010959;GO:0044091;GO:0098900;GO:0044092;GO:0048518;GO:0048519;GO:0033036;GO:0050801;GO:0098662;GO:0072660;GO:0006935;GO:0051051;GO:0048468;GO:0006605;GO:…	transmission of nerve impulse;protein localization;axonogenesis;regulation of transport;neuronal action potential;membrane organization;plasma membrane organization;response to magnesium ion;signal transduction;action potential;regulation of ion transmembrane transport;cellular component morphogenesis;maintenance of location in cell;establishment of protein localization to plasma membrane;cellula…	5;4;7;4;6;4;5;6;4;5;5;4;4;6;2;4;3;6;3;4;4;4;6;4;3;4;2;2;3;6;7;7;4;3;4;6;4;4;6;5;5;7;6;3;5;3;3;3;6;5;2;8;4;4;4;6;5;6;6;4;7;5;4;5;5;9;6;3;2;6;3;3;5;6;8;6;4;3;1;8;3;3;8;7;5;5;2;6;6;4;5;5;4;6;4;7;5;5;2;4;3;6;6;2;8;4;5;3;6;7;7;7;2;2;5;8;4;2;4;7;7;3;4;5;4;4;6;4;4;6;4;4;5;7;4;4;4;3;5;5;5;7;5;5;6;5;6;6;5;3;5;4;3;4;4;6;2;3;3;2;7;6;5;5;5;3;7;6;3;5;5;4;3;5;	GO:0030424;GO:0097060;GO:0005773;GO:0016020;GO:0044291;GO:0098589;GO:0042995;GO:0044424;GO:0044425;GO:0043232;GO:0043229;GO:0043228;GO:0042383;GO:0043227;GO:0005923;GO:0005856;GO:0030054;GO:0005886;GO:0070160;GO:0044444;GO:0033267;GO:0033268;GO:0043231;GO:0098590;GO:0000323;GO:0045178;GO:0043226;GO:0005737;GO:0009925;GO:0044456;GO:0043005;GO:0033270;GO:0043194;GO:0044459;GO:0016328;GO:0016323;GO:…	axon;synaptic membrane;vacuole;membrane;cell-cell contact zone;membrane region;cell projection;intracellular part;membrane part;intracellular non-membrane-bounded organelle;intracellular organelle;non-membrane-bounded organelle;sarcolemma;membrane-bounded organelle;bicellular tight junction;cytoskeleton;cell junction;plasma membrane;occluding junction;cytoplasmic part;axon part;node of Ranvier;in…	5;3;5;2;4;3;3;3;2;4;3;3;4;3;5;5;2;3;4;4;4;5;4;4;6;3;2;4;4;2;4;5;5;3;4;4;3;3;2;2;3;5;3;2;5;3;3;3;4;1;7;4;	GO:0044325;GO:0003674;GO:0005488;GO:0005515;GO:0005200;GO:0005198;	ion channel binding;molecular_function;binding;protein binding;structural constituent of cytoskeleton;structural molecule activity;	4;1;2;3;3;2;				IPR000906;IPR000488;IPR011029;	ZU5 domain;Death domain;Death-like domain;	chloroplast	7295202	752	M	[M] Cell wall/membrane/envelope biogenesis;
c89000_g1	644995801 ref|XP_008209259.1| PREDICTED: cathepsin L-like [Nasonia vitripennis]	Up	0.859	1.111	0.867	1.107	0.778179	0.000330327	1.28505	0.000330327	GO:0030154;GO:0007275;GO:0044699;GO:0048869;GO:0032502;GO:0032501;GO:0009987;GO:0044767;GO:0008150;GO:0044707;GO:0048856;GO:0044763;	cell differentiation;multicellular organism development;single-organism process;cellular developmental process;developmental process;multicellular organismal process;cellular process;single-organism developmental process;biological_process;single-multicellular organism process;anatomical structure development;single-organism cellular process;	5;4;2;4;2;2;2;3;1;3;3;3;	GO:0000323;GO:0043229;GO:0043227;GO:0043226;GO:0005737;GO:0005575;GO:0005773;GO:0043231;GO:0044464;GO:0005623;GO:0005622;GO:0005764;GO:0044444;GO:0044424;	lytic vacuole;intracellular organelle;membrane-bounded organelle;organelle;cytoplasm;cellular_component;vacuole;intracellular membrane-bounded organelle;cell part;cell;intracellular;lysosome;cytoplasmic part;intracellular part;	6;3;3;2;4;1;5;4;2;2;3;7;4;3;	GO:0003674;GO:0008233;GO:0008234;GO:0016787;GO:0003824;GO:0070011;	molecular_function;peptidase activity;cysteine-type peptidase activity;hydrolase activity;catalytic activity;peptidase activity, acting on L-amino acid peptides;	1;4;6;3;2;5;	K01365	map04142;map04145;map04210;map04612;map05205;map05323;	Lysosome;Phagosome;Apoptosis;Antigen processing and presentation;Proteoglycans in cancer;Rheumatoid arthritis;	IPR000169;IPR013128;IPR013201;IPR000668;IPR025661;IPR025660;	Cysteine peptidase, cysteine active site;Peptidase C1A;Cathepsin propeptide inhibitor domain (I29);Peptidase C1A, papain C-terminal;Cysteine peptidase, asparagine active site;Cysteine peptidase, histidine active site;	vacuolar membrane	7303249	451	O	[O] Posttranslational modification, protein turnover, chaperones;
c89180_g5	646710327 gb|KDR15871.1| Laminin subunit beta-1 [Zootermopsis nevadensis]	Up	0.872	1.101	0.899	1.081	0.811641	0.00661733	1.23207	0.00661733	GO:0034446;GO:0048584;GO:0048468;GO:0031349;GO:0072359;GO:0072358;GO:0071840;GO:0000003;GO:0043207;GO:0048869;GO:0009617;GO:0045137;GO:0048513;GO:0048518;GO:0065007;GO:0031589;GO:0048583;GO:0003007;GO:0003006;GO:0051707;GO:0051704;GO:0044702;GO:0009607;GO:0044707;GO:0009605;GO:0048870;GO:0002376;GO:0030198;GO:0042692;GO:0048562;GO:0048568;GO:0050778;GO:0051674;GO:0042742;GO:0050829;GO:0050789;GO:…	substrate adhesion-dependent cell spreading;positive regulation of response to stimulus;cell development;positive regulation of defense response;circulatory system development;cardiovascular system development;cellular component organization or biogenesis;reproduction;response to external biotic stimulus;cellular developmental process;response to bacterium;development of primary sexual characteri…	4;3;4;4;5;5;2;2;4;4;4;4;4;2;2;4;3;5;3;3;2;3;3;3;3;3;2;5;5;5;4;4;3;5;6;2;5;5;4;3;3;3;5;4;4;3;4;4;3;5;1;3;4;2;5;5;5;4;4;3;2;5;2;2;5;6;2;4;5;6;5;4;4;4;6;5;6;4;4;6;5;6;6;4;4;5;4;3;4;4;4;4;2;5;5;4;5;5;3;2;3;3;4;2;2;4;3;5;	GO:0044420;GO:0044421;GO:0012505;GO:0031012;GO:0044464;GO:0005623;GO:0005605;GO:0005604;GO:0005575;GO:0005576;GO:0005578;	extracellular matrix component;extracellular region part;endomembrane system;extracellular matrix;cell part;cell;basal lamina;basement membrane;cellular_component;extracellular region;proteinaceous extracellular matrix;	2;2;3;2;2;2;3;3;1;2;3;				K05636	map04151;map04510;map04512;map05145;map05146;map05200;map05222;	PI3K-Akt signaling pathway;Focal adhesion;ECM-receptor interaction;Toxoplasmosis;Amoebiasis;Pathways in cancer;Small cell lung cancer;	IPR013015;IPR008979;IPR000742;IPR002049;IPR008211;	Laminin IV type B;Galactose-binding domain-like;EGF-like domain;Laminin EGF domain;Laminin, N-terminal;	nucleus	7297300	1714	W	[W] Extracellular structures;
c89383_g2	646714342 gb|KDR18352.1| Myophilin [Zootermopsis nevadensis]	Up	0.896	1.082	0.835	1.132	0.781843	0.0256451	1.27903	0.0256451										K20526			IPR001715;IPR001997;IPR000557;IPR003096;	Calponin homology domain;Calponin/LIMCH1;Calponin repeat;Smooth muscle protein/calponin;	cytosol	7303337	181	Z	[Z] Cytoskeleton;
c89503_g1	684054322 gb|AIN44103.1| multidrug resistance-associated protein lethal(2)03659-like protein [Laodelphax striatella]	Down	1.146	0.885	1.149	0.882	1.29881	6.46e-05	0.769935	6.46e-05	GO:0044699;GO:0007275;GO:0032502;GO:0032501;GO:0008150;GO:0044767;GO:0044707;GO:0048856;	single-organism process;multicellular organism development;developmental process;multicellular organismal process;biological_process;single-organism developmental process;single-multicellular organism process;anatomical structure development;	2;4;2;2;1;3;3;3;	GO:0031224;GO:0016021;GO:0016020;GO:0005575;GO:0044425;	intrinsic component of membrane;integral component of membrane;membrane;cellular_component;membrane part;	3;4;2;1;2;	GO:0000166;GO:0035639;GO:0003674;GO:0005488;GO:0016887;GO:0001883;GO:1901363;GO:0001882;GO:0043168;GO:0042626;GO:0016820;GO:0042623;GO:0043167;GO:0015399;GO:1901265;GO:0032549;GO:0017076;GO:0022804;GO:0016787;GO:0005215;GO:0017111;GO:0036094;GO:0003824;GO:0016818;GO:0030554;GO:0097367;GO:0097159;GO:0043492;GO:0016817;GO:0032550;GO:0016462;GO:0022857;GO:0032559;GO:0005524;GO:0032555;GO:0015405;GO:…	nucleotide binding;purine ribonucleoside triphosphate binding;molecular_function;binding;ATPase activity;purine nucleoside binding;heterocyclic compound binding;nucleoside binding;anion binding;ATPase activity, coupled to transmembrane movement of substances;hydrolase activity, acting on acid anhydrides, catalyzing transmembrane movement of substances;ATPase activity, coupled;ion binding;primary …	4;5;1;2;8;5;3;4;4;6;5;9;3;5;4;5;5;4;3;2;7;3;2;5;6;3;3;10;4;6;6;3;6;6;5;6;4;	K05673	map02010;map04024;map04976;	ABC transporters;cAMP signaling pathway;Bile secretion;	IPR011527;IPR017871;IPR003593;IPR027417;IPR003439;	ABC transporter type 1, transmembrane domain;ABC transporter, conserved site;AAA+ ATPase domain;P-loop containing nucleoside triphosphate hydrolase;ABC transporter-like;	plasma membrane	7297388	1404	Q	[Q] Secondary metabolites biosynthesis, transport and catabolism;
c89529_g1	648215888 ref|NP_001280401.1| uncharacterized protein LOC100161693 [Acyrthosiphon pisum] gi|239791006|dbj|BAH72025.1| ACYPI002894 [Acyrthosiphon pisum]	Up	0.875	1.098	0.877	1.096	0.798541	4.09e-05	1.25228	4.09e-05	GO:0048666;GO:0044707;GO:0030154;GO:0048468;GO:0010842;GO:0009416;GO:0060041;GO:0060042;GO:0009653;GO:0007275;GO:0044699;GO:0042462;GO:0042461;GO:0048869;GO:0009314;GO:0048513;GO:0048729;GO:0048593;GO:0048646;GO:0090596;GO:0032502;GO:0009887;GO:0032501;GO:0030182;GO:0048592;GO:0009987;GO:0009888;GO:0044767;GO:0008150;GO:0048731;GO:0001754;GO:0022008;GO:0009644;GO:0009642;GO:0009628;GO:0048699;GO:…	neuron development;single-multicellular organism process;cell differentiation;cell development;retina layer formation;response to light stimulus;retina development in camera-type eye;retina morphogenesis in camera-type eye;anatomical structure morphogenesis;multicellular organism development;single-organism process;eye photoreceptor cell development;photoreceptor cell development;cellular develop…	5;3;5;4;4;5;4;5;3;4;2;7;6;4;4;4;4;7;3;5;2;4;2;6;6;2;4;3;1;4;7;6;7;6;3;7;5;4;2;3;3;7;4;5;6;	GO:0044464;GO:0031975;GO:0043229;GO:0043227;GO:0044446;GO:0031090;GO:0019866;GO:0016020;GO:0005740;GO:0005739;GO:0043226;GO:0005575;GO:0005737;GO:0031967;GO:0031966;GO:0043231;GO:0005623;GO:0005622;GO:0005743;GO:0044444;GO:0044429;GO:0044424;GO:0044422;	cell part;envelope;intracellular organelle;membrane-bounded organelle;intracellular organelle part;organelle membrane;organelle inner membrane;membrane;mitochondrial envelope;mitochondrion;organelle;cellular_component;cytoplasm;organelle envelope;mitochondrial membrane;intracellular membrane-bounded organelle;cell;intracellular;mitochondrial inner membrane;cytoplasmic part;mitochondrial part;intr…	2;3;3;3;3;3;4;2;5;5;2;1;4;4;4;4;2;3;5;4;4;3;2;	GO:0003674;GO:0016491;GO:0003824;	molecular_function;oxidoreductase activity;catalytic activity;	1;3;2;				IPR002347;IPR016040;	Short-chain dehydrogenase/reductase SDR;NAD(P)-binding domain;	cytosol	Hs18582884	280	Q	[Q] Secondary metabolites biosynthesis, transport and catabolism;
c89673_g1	209571429 dbj|BAG75121.1| lipophorin precursor [Nilaparvata lugens]	Up	0.831	1.134	0.824	1.14	0.727792	0.000221765	1.37402	0.000221765	GO:0007166;GO:0050789;GO:0044699;GO:0051716;GO:0065007;GO:0009987;GO:0050794;GO:0008150;GO:0023052;GO:0007154;GO:0044700;GO:0050896;GO:0016055;GO:0044763;GO:0007165;	cell surface receptor signaling pathway;regulation of biological process;single-organism process;cellular response to stimulus;biological regulation;cellular process;regulation of cellular process;biological_process;signaling;cell communication;single organism signaling;response to stimulus;Wnt signaling pathway;single-organism cellular process;signal transduction;	5;2;2;3;2;2;3;1;2;4;3;2;6;3;4;	GO:0005575;GO:0005576;	cellular_component;extracellular region;	1;2;	GO:0003674;GO:0005488;GO:0005319;GO:0005215;GO:0008289;GO:0022892;	molecular_function;binding;lipid transporter activity;transporter activity;lipid binding;substrate-specific transporter activity;	1;2;4;2;3;3;				IPR015819;IPR015817;IPR015816;IPR011030;IPR015255;IPR001747;IPR009454;	Lipid transport protein, beta-sheet shell;Vitellinogen, open beta-sheet, subdomain 1;Vitellinogen, beta-sheet N-terminal;Vitellinogen, superhelical;Vitellinogen, open beta-sheet;Lipid transport protein, N-terminal;Lipid transport, open beta-sheet;	vacuolar membrane	7304357	458	I	[I] Lipid transport and metabolism;
c89740_g1	939696808 ref|XP_014292546.1| PREDICTED: muscle LIM protein Mlp84B-like isoform X1 [Halyomorpha halys]	Up	0.88	1.095	0.788	1.169	0.736749	0.037075	1.35731	0.037075													IPR001781;	Zinc finger, LIM-type;	mitochondria	7298855	717	TZ	[T] Signal transduction mechanisms;[Z] Cytoskeleton;
c89862_g3	193648093 ref|XP_001948862.1| PREDICTED: putative phospholipase B-like 2 [Acyrthosiphon pisum]	Up	0.743	1.203	0.802	1.156	0.654939	0.00847838	1.52686	0.00847838	GO:0044699;GO:0044710;GO:0016042;GO:0071704;GO:1901575;GO:0006629;GO:0008150;GO:0008152;GO:0044712;GO:0009056;GO:0044238;	single-organism process;single-organism metabolic process;lipid catabolic process;organic substance metabolic process;organic substance catabolic process;lipid metabolic process;biological_process;metabolic process;single-organism catabolic process;catabolic process;primary metabolic process;	2;3;5;3;4;4;1;2;4;3;3;	GO:0000323;GO:0031974;GO:0043229;GO:0043227;GO:0043226;GO:0005737;GO:0005575;GO:0043202;GO:0070062;GO:0005773;GO:0005775;GO:0044437;GO:0044446;GO:1903561;GO:0031982;GO:0043230;GO:0043231;GO:0043233;GO:0044464;GO:0005623;GO:0005622;GO:0005764;GO:0070013;GO:0044444;GO:0005576;GO:0044424;GO:0044421;GO:0044422;	lytic vacuole;membrane-enclosed lumen;intracellular organelle;membrane-bounded organelle;organelle;cytoplasm;cellular_component;lysosomal lumen;extracellular exosome;vacuole;vacuolar lumen;vacuolar part;intracellular organelle part;extracellular vesicle;vesicle;extracellular organelle;intracellular membrane-bounded organelle;organelle lumen;cell part;cell;intracellular;lysosome;intracellular orga…	6;2;3;3;2;4;1;6;4;5;5;4;3;3;4;3;4;3;2;2;3;7;4;4;2;3;2;2;	GO:0003674;GO:0016787;GO:0003824;	molecular_function;hydrolase activity;catalytic activity;	1;3;2;				IPR007000;	Phospholipase B-like;	cytosol	Hs22060441	355	T	[T] Signal transduction mechanisms;
c89882_g2	646722353 gb|KDR23366.1| Lysosomal aspartic protease [Zootermopsis nevadensis]	Up	0.853	1.117	0.922	1.062	0.814594	0.0445407	1.22761	0.0445407				GO:0000323;GO:0043229;GO:0043227;GO:0043226;GO:0005737;GO:0005575;GO:0005773;GO:0043231;GO:0044464;GO:0005623;GO:0005622;GO:0005764;GO:0044444;GO:0044424;	lytic vacuole;intracellular organelle;membrane-bounded organelle;organelle;cytoplasm;cellular_component;vacuole;intracellular membrane-bounded organelle;cell part;cell;intracellular;lysosome;cytoplasmic part;intracellular part;	6;3;3;2;4;1;5;4;2;2;3;7;4;3;	GO:0004175;GO:0003674;GO:0008233;GO:0070001;GO:0016787;GO:0003824;GO:0070011;GO:0004190;	endopeptidase activity;molecular_function;peptidase activity;aspartic-type peptidase activity;hydrolase activity;catalytic activity;peptidase activity, acting on L-amino acid peptides;aspartic-type endopeptidase activity;	6;1;4;6;3;2;5;7;	K01379	map04071;map04142;map04210;map05152;	Sphingolipid signaling pathway;Lysosome;Apoptosis;Tuberculosis;	IPR033144;IPR033121;IPR034164;IPR001461;IPR021109;	Cathepsin D;Peptidase family A1 domain;Pepsin-like domain;Aspartic peptidase A1 family;Aspartic peptidase domain;	mitochondria	CE03567	205	O	[O] Posttranslational modification, protein turnover, chaperones;
c89945_g1	668444864 gb|KFB35409.1| AGAP001559-PA-like protein [Anopheles sinensis]	Up	0.75	1.198	0.724	1.22	0.609595	0.00129917	1.64043	0.00129917										K15176			IPR001440;IPR019734;IPR013026;IPR011990;IPR031101;	Tetratricopeptide repeat 1;Tetratricopeptide repeat;Tetratricopeptide repeat-containing domain;Tetratricopeptide-like helical domain;RNA polymerase-associated protein Ctr9;	cytosol	7292059	1343	P	[P] Inorganic ion transport and metabolism;
c89972_g1	646704392 gb|KDR12595.1| putative saccharopine dehydrogenase [Zootermopsis nevadensis]	Up	0.853	1.116	0.86	1.11	0.769542	0.00032283	1.29947	0.00032283													IPR005097;IPR016040;	Saccharopine dehydrogenase, NADP binding domain;NAD(P)-binding domain;	chloroplast	7296784	459	S	[S] Function unknown;
c90091_g2	646715732 gb|KDR19236.1| ATP-dependent metalloprotease YME1L1 [Zootermopsis nevadensis]	Down	1.129	0.899	1.177	0.859	1.31172	0.012752	0.762359	0.012752	GO:0044248;GO:0016043;GO:0071840;GO:0043170;GO:0007005;GO:1901575;GO:0044265;GO:0044260;GO:0009056;GO:0071704;GO:0044699;GO:0006508;GO:0008283;GO:0009987;GO:0008150;GO:0030163;GO:0008152;GO:0044257;GO:0044238;GO:0009057;GO:0006996;GO:0051603;GO:0019538;GO:0006515;GO:0044237;GO:0044267;	cellular catabolic process;cellular component organization;cellular component organization or biogenesis;macromolecule metabolic process;mitochondrion organization;organic substance catabolic process;cellular macromolecule catabolic process;cellular macromolecule metabolic process;catabolic process;organic substance metabolic process;single-organism process;proteolysis;cell proliferation;cellular…	4;3;2;4;5;4;5;4;3;3;2;5;3;2;1;5;2;6;3;5;4;6;4;7;3;5;	GO:0019866;GO:0005740;GO:0031975;GO:0043229;GO:0043227;GO:0043226;GO:0031224;GO:0005737;GO:0044446;GO:0031090;GO:0016021;GO:0016020;GO:0044444;GO:0005739;GO:0031967;GO:0031966;GO:0043231;GO:0044464;GO:0005623;GO:0005622;GO:0005575;GO:0005743;GO:0044429;GO:0044424;GO:0044425;GO:0044422;	organelle inner membrane;mitochondrial envelope;envelope;intracellular organelle;membrane-bounded organelle;organelle;intrinsic component of membrane;cytoplasm;intracellular organelle part;organelle membrane;integral component of membrane;membrane;cytoplasmic part;mitochondrion;organelle envelope;mitochondrial membrane;intracellular membrane-bounded organelle;cell part;cell;intracellular;cellular…	4;5;3;3;3;2;3;4;3;3;4;2;4;5;4;4;4;2;2;3;1;5;4;3;2;2;	GO:0001882;GO:0004175;GO:0035639;GO:1901363;GO:1901265;GO:0003674;GO:0001883;GO:0032550;GO:0008233;GO:0043167;GO:0032555;GO:0043169;GO:0032553;GO:0032549;GO:0046872;GO:0097367;GO:0005524;GO:0016787;GO:0004222;GO:0000166;GO:0036094;GO:0003824;GO:0017076;GO:0030554;GO:0097159;GO:0008237;GO:0070011;GO:0032559;GO:0043168;GO:0005488;	nucleoside binding;endopeptidase activity;purine ribonucleoside triphosphate binding;heterocyclic compound binding;nucleoside phosphate binding;molecular_function;purine nucleoside binding;purine ribonucleoside binding;peptidase activity;ion binding;purine ribonucleotide binding;cation binding;ribonucleotide binding;ribonucleoside binding;metal ion binding;carbohydrate derivative binding;ATP bind…	4;6;5;3;4;1;5;6;4;3;5;4;4;5;5;3;6;3;7;4;3;2;5;6;3;6;5;6;4;2;				IPR000642;	Peptidase M41;	nucleus, plasma membrane	7291497	143	O	[O] Posttranslational modification, protein turnover, chaperones;
c90092_g4	241659421 emb|CAZ65617.1| cytochrome P450 [Nilaparvata lugens]	Down	1.159	0.875	1.175	0.86	1.34524	0.00133789	0.743359	0.00133789													IPR001128;IPR002402;	Cytochrome P450;Cytochrome P450, E-class, group II;	cytosol	7291451	222	Q	[Q] Secondary metabolites biosynthesis, transport and catabolism;
c90098_g1	193709215 ref|XP_001943317.1| PREDICTED: maltase A1 [Acyrthosiphon pisum]	Down	1.134	0.895	1.075	0.94	1.20381	0.0371819	0.830693	0.0371819	GO:0044699;GO:0044710;GO:0071704;GO:0019318;GO:0008150;GO:0008152;GO:0044723;GO:0044238;GO:0005975;GO:0005996;GO:0006006;GO:0044281;	single-organism process;single-organism metabolic process;organic substance metabolic process;hexose metabolic process;biological_process;metabolic process;single-organism carbohydrate metabolic process;primary metabolic process;carbohydrate metabolic process;monosaccharide metabolic process;glucose metabolic process;small molecule metabolic process;	2;3;3;6;1;2;4;3;4;5;7;4;				GO:0016787;GO:0016798;GO:0003674;GO:0005488;GO:0043169;GO:0043167;GO:0090599;GO:0015926;GO:0003824;GO:0032450;GO:0004553;GO:0004558;	hydrolase activity;hydrolase activity, acting on glycosyl bonds;molecular_function;binding;cation binding;ion binding;alpha-glucosidase activity;glucosidase activity;catalytic activity;maltose alpha-glucosidase activity;hydrolase activity, hydrolyzing O-glycosyl compounds;alpha-1,4-glucosidase activity;	3;4;1;2;4;3;7;6;2;8;5;8;	K01187	map00052;map00500;map01100;	Galactose metabolism;Starch and sucrose metabolism;Metabolic pathways;	IPR017853;IPR006047;	Glycoside hydrolase superfamily;Glycosyl hydrolase, family 13, catalytic domain;	cytosol	7297881	513	G	[G] Carbohydrate transport and metabolism;
c90133_g1	939256969 ref|XP_014248290.1| PREDICTED: peptide methionine sulfoxide reductase-like [Cimex lectularius]	Up	0.878	1.097	0.788	1.164	0.736842	0.0337687	1.35714	0.0337687	GO:0042221;GO:0048666;GO:0048858;GO:0006520;GO:0048812;GO:0030030;GO:0030154;GO:0048468;GO:0048707;GO:0019752;GO:0006807;GO:0009791;GO:0048102;GO:0002165;GO:0032501;GO:0044281;GO:0070887;GO:0031175;GO:0010623;GO:0008219;GO:0009653;GO:0007275;GO:0044699;GO:0044267;GO:0044710;GO:0007435;GO:0000902;GO:0044260;GO:0007431;GO:0048869;GO:0007552;GO:0016043;GO:0032989;GO:0008150;GO:0071704;GO:0000096;GO:…	response to chemical;neuron development;cell projection morphogenesis;cellular amino acid metabolic process;neuron projection morphogenesis;cell projection organization;cell differentiation;cell development;instar larval or pupal morphogenesis;carboxylic acid metabolic process;nitrogen compound metabolic process;post-embryonic development;autophagic cell death;instar larval or pupal development;m…	3;5;5;4;6;4;5;4;5;6;3;4;6;5;2;4;4;5;5;4;3;4;2;5;3;6;5;4;5;4;5;3;4;1;3;5;4;4;2;5;2;4;4;6;5;6;2;3;4;3;3;5;3;2;5;4;6;4;5;3;7;4;4;3;5;4;2;3;5;5;3;4;5;4;4;4;4;6;				GO:0003674;GO:0016491;GO:0016667;GO:0008113;GO:0003824;GO:0016671;	molecular_function;oxidoreductase activity;oxidoreductase activity, acting on a sulfur group of donors;peptide-methionine (S)-S-oxide reductase activity;catalytic activity;oxidoreductase activity, acting on a sulfur group of donors, disulfide as acceptor;	1;3;4;6;2;5;	K07304			IPR002569;	Peptide methionine sulphoxide reductase MsrA;	cytosol	7294279	221	O	[O] Posttranslational modification, protein turnover, chaperones;
c90143_g2	936590253 ref|XP_014208263.1| PREDICTED: vesicle-associated membrane protein 2 isoform X1 [Copidosoma floridanum]	Down	1.135	0.891	1.089	0.929	1.22198	0.021123	0.818345	0.021123	GO:0099643;GO:0006904;GO:0061025;GO:0061024;GO:0001505;GO:0051656;GO:0051650;GO:0071840;GO:0097479;GO:0060541;GO:0099504;GO:0048278;GO:0006836;GO:0097480;GO:0044700;GO:0016192;GO:0044707;GO:0098916;GO:0048489;GO:0006887;GO:0016043;GO:0045055;GO:0065007;GO:0065008;GO:0048646;GO:0035152;GO:0006810;GO:0008150;GO:0051234;GO:0007424;GO:0046903;GO:0046907;GO:0016079;GO:0099531;GO:0099536;GO:0099537;GO:…	signal release from synapse;vesicle docking involved in exocytosis;membrane fusion;membrane organization;regulation of neurotransmitter levels;establishment of organelle localization;establishment of vesicle localization;cellular component organization or biogenesis;synaptic vesicle localization;respiratory system development;synaptic vesicle cycle;vesicle docking;neurotransmitter transport;estab…	6;6;5;4;4;4;5;2;6;5;5;5;5;6;3;5;3;7;5;5;3;6;2;3;3;4;4;1;3;6;5;5;3;2;5;6;5;8;5;4;2;3;2;3;7;2;2;4;3;2;6;4;4;4;4;5;3;4;3;3;4;4;4;4;2;4;3;3;5;4;	GO:0031982;GO:0016023;GO:0016021;GO:0016020;GO:0031988;GO:0097708;GO:0099501;GO:0099503;GO:0098588;GO:0042995;GO:0043231;GO:0030054;GO:0044424;GO:0044425;GO:0044422;GO:0043229;GO:0043227;GO:0043226;GO:0044433;GO:0031224;GO:0005886;GO:0012505;GO:0012506;GO:0030672;GO:0044446;GO:0044444;GO:0008021;GO:0005737;GO:0031090;GO:0031410;GO:0044456;GO:0043005;GO:0030658;GO:0030659;GO:0044464;GO:0005623;GO:…	vesicle;cytoplasmic, membrane-bounded vesicle;integral component of membrane;membrane;membrane-bounded vesicle;intracellular vesicle;exocytic vesicle membrane;secretory vesicle;bounding membrane of organelle;cell projection;intracellular membrane-bounded organelle;cell junction;intracellular part;membrane part;organelle part;intracellular organelle;membrane-bounded organelle;organelle;cytoplasmic…	4;5;4;2;5;4;5;6;4;3;4;2;3;2;2;3;3;2;4;3;3;3;4;3;3;4;3;4;3;5;2;4;4;5;2;2;3;3;2;4;3;5;3;1;3;	GO:0003674;GO:0005488;GO:0005484;GO:0005515;	molecular_function;binding;SNAP receptor activity;protein binding;	1;2;4;3;	K13504	map04130;map04721;map04911;map04962;map04970;	SNARE interactions in vesicular transport;Synaptic vesicle cycle;Insulin secretion;Vasopressin-regulated water reabsorption;Salivary secretion;	IPR001388;IPR016444;	Synaptobrevin;Synaptobrevin/Vesicle-associated membrane protein;	nucleus	7292118	181	U	[U] Intracellular trafficking, secretion, and vesicular transport;
c90150_g1	662203915 ref|XP_008475315.1| PREDICTED: esterase E4 isoform X1 [Diaphorina citri] gi|662203917|ref|XP_008475316.1| PREDICTED: esterase E4 isoform X2 [Diaphorina citri] gi|662203919|ref|XP_008475317.1| PREDICTED: esterase E4 isoform X3 [Diaphorina citri]	Up	0.85	1.119	0.924	1.061	0.813761	0.0496675	1.22886	0.0496675				GO:0005737;GO:0005783;GO:0044464;GO:0043229;GO:0005623;GO:0005575;GO:0044444;GO:0043231;GO:0044424;GO:0005622;GO:0043227;GO:0043226;GO:0012505;	cytoplasm;endoplasmic reticulum;cell part;intracellular organelle;cell;cellular_component;cytoplasmic part;intracellular membrane-bounded organelle;intracellular part;intracellular;membrane-bounded organelle;organelle;endomembrane system;	4;4;2;3;2;1;4;4;3;3;3;2;3;	GO:0016787;GO:0016788;GO:0003824;GO:0047619;GO:0003674;GO:0052689;	hydrolase activity;hydrolase activity, acting on ester bonds;catalytic activity;acylcarnitine hydrolase activity;molecular_function;carboxylic ester hydrolase activity;	3;4;2;6;1;5;				IPR019819;IPR029058;IPR002018;	Carboxylesterase type B, conserved site;Alpha/Beta hydrolase fold;Carboxylesterase, type B;	chloroplast	7296094	378	R	[R] General function prediction only;
c90324_g1	646721452 gb|KDR22781.1| Superkiller viralicidic activity 2-like 2 [Zootermopsis nevadensis]	Down	1.126	0.893	1.1	0.92	1.2278	0.00813674	0.814465	0.00813674	GO:1901360;GO:1901361;GO:0006364;GO:0034470;GO:0000460;GO:0046483;GO:0000398;GO:0019439;GO:0006807;GO:0034660;GO:0043170;GO:1901575;GO:0044265;GO:0044260;GO:0042254;GO:0071840;GO:0046700;GO:0008150;GO:0008152;GO:0034655;GO:0016070;GO:0016071;GO:0016072;GO:0044270;GO:0044248;GO:0034641;GO:0006139;GO:0022613;GO:0008380;GO:0009987;GO:0006725;GO:0090304;GO:0071704;GO:0010467;GO:0006401;GO:0000375;GO:…	organic cyclic compound metabolic process;organic cyclic compound catabolic process;rRNA processing;ncRNA processing;maturation of 5.8S rRNA;heterocycle metabolic process;mRNA splicing, via spliceosome;aromatic compound catabolic process;nitrogen compound metabolic process;ncRNA metabolic process;macromolecule metabolic process;organic substance catabolic process;cellular macromolecule catabolic …	4;5;6;7;7;4;8;5;3;6;4;4;5;4;5;2;5;1;2;5;5;6;7;5;4;4;4;4;7;2;4;5;3;5;6;8;9;3;5;3;3;3;6;7;	GO:0031974;GO:0031981;GO:0043231;GO:0043232;GO:0043233;GO:0044428;GO:0044422;GO:0044464;GO:0043229;GO:0043227;GO:0043226;GO:0005654;GO:0044446;GO:0005730;GO:0005634;GO:0071013;GO:1990904;GO:0005623;GO:0005622;GO:0043228;GO:0044424;GO:0030529;GO:0032991;GO:0005575;GO:0070013;GO:0005681;	membrane-enclosed lumen;nuclear lumen;intracellular membrane-bounded organelle;intracellular non-membrane-bounded organelle;organelle lumen;nuclear part;organelle part;cell part;intracellular organelle;membrane-bounded organelle;organelle;nucleoplasm;intracellular organelle part;nucleolus;nucleus;catalytic step 2 spliceosome;ribonucleoprotein complex;cell;intracellular;non-membrane-bounded organe…	2;5;4;4;3;4;2;2;3;3;2;5;3;5;5;6;3;2;3;3;3;4;2;1;4;5;	GO:1901363;GO:0000166;GO:0004386;GO:0016818;GO:0097367;GO:0016817;GO:0003674;GO:0005488;GO:0003676;GO:1901265;GO:0032549;GO:0017076;GO:0005524;GO:0016787;GO:0003824;GO:0097159;GO:0016462;GO:0032559;GO:0032555;GO:0032550;GO:0032553;GO:0035639;GO:0043168;GO:0043167;GO:0030554;GO:0003724;GO:0003723;GO:0001883;GO:0001882;GO:0044822;GO:0017111;GO:0036094;	heterocyclic compound binding;nucleotide binding;helicase activity;hydrolase activity, acting on acid anhydrides, in phosphorus-containing anhydrides;carbohydrate derivative binding;hydrolase activity, acting on acid anhydrides;molecular_function;binding;nucleic acid binding;nucleoside phosphate binding;ribonucleoside binding;purine nucleotide binding;ATP binding;hydrolase activity;catalytic acti…	3;4;8;5;3;4;1;2;4;4;5;5;6;3;2;3;6;6;5;6;4;5;4;3;6;9;5;5;4;6;7;3;	K12598	map03018;	RNA degradation;	IPR011545;IPR001650;IPR016438;IPR014001;IPR025696;IPR012961;IPR027417;	DEAD/DEAH box helicase domain;Helicase, C-terminal;ATP-dependent RNA helicase Ski2;Helicase superfamily 1/2, ATP-binding domain;rRNA-processing arch domain;ATP-dependent RNA helicase Ski2, C-terminal;P-loop containing nucleoside triphosphate hydrolase;	cytosol	7298249	1408	A	[A] RNA processing and modification;
c90422_g1	195379074 ref|XP_002048306.1| uncharacterized protein Dvir_GJ13895 [Drosophila virilis] gi|194155464|gb|EDW70648.1| uncharacterized protein Dvir_GJ13895 [Drosophila virilis]	Up	0.909	1.072	0.885	1.087	0.83094	0.0059587	1.20346	0.0059587	GO:0044238;GO:0008152;GO:0044248;GO:0006807;GO:0044237;GO:0034661;GO:0034660;GO:0043170;GO:1901360;GO:1901361;GO:1901575;GO:0016075;GO:0044260;GO:0071704;GO:0006401;GO:0046483;GO:0006139;GO:0019439;GO:0009987;GO:0006725;GO:0046700;GO:0044265;GO:0008150;GO:0034655;GO:0009056;GO:0009057;GO:0044270;GO:0016070;GO:0090304;GO:0016072;GO:0034641;	primary metabolic process;metabolic process;cellular catabolic process;nitrogen compound metabolic process;cellular metabolic process;ncRNA catabolic process;ncRNA metabolic process;macromolecule metabolic process;organic cyclic compound metabolic process;organic cyclic compound catabolic process;organic substance catabolic process;rRNA catabolic process;cellular macromolecule metabolic process;o…	3;2;4;3;3;7;6;4;4;5;4;8;4;3;6;4;4;5;2;4;5;5;1;5;3;5;5;5;5;7;4;	GO:0000323;GO:0031974;GO:0043229;GO:0043227;GO:0043226;GO:0005737;GO:0044446;GO:0043202;GO:0044432;GO:0005773;GO:0005775;GO:0044437;GO:0005788;GO:0043231;GO:0043233;GO:0044464;GO:0005623;GO:0005622;GO:0005575;GO:0070013;GO:0044444;GO:0005576;GO:0005764;GO:0044424;GO:0005783;GO:0044422;GO:0012505;	lytic vacuole;membrane-enclosed lumen;intracellular organelle;membrane-bounded organelle;organelle;cytoplasm;intracellular organelle part;lysosomal lumen;endoplasmic reticulum part;vacuole;vacuolar lumen;vacuolar part;endoplasmic reticulum lumen;intracellular membrane-bounded organelle;organelle lumen;cell part;cell;intracellular;cellular_component;intracellular organelle lumen;cytoplasmic part;e…	6;2;3;3;2;4;3;6;4;5;5;4;5;4;3;2;2;3;1;4;4;2;7;3;4;2;3;	GO:0033897;GO:0003674;GO:0003676;GO:0004540;GO:0004521;GO:1901363;GO:0003723;GO:0016787;GO:0016788;GO:0016892;GO:0003824;GO:0016894;GO:0004518;GO:0004519;GO:0097159;GO:0005488;	ribonuclease T2 activity;molecular_function;nucleic acid binding;ribonuclease activity;endoribonuclease activity;heterocyclic compound binding;RNA binding;hydrolase activity;hydrolase activity, acting on ester bonds;endoribonuclease activity, producing 3'-phosphomonoesters;catalytic activity;endonuclease activity, active with either ribo- or deoxyribonucleic acids and producing 3'-phosphomonoeste…	9;1;4;6;7;3;5;3;4;8;2;7;5;6;3;2;	K01166			IPR033130;IPR001568;IPR033697;	Ribonuclease T2, His active site 2;Ribonuclease T2-like;Ribonuclease T2, eukaryotic;	cytosol	7295178	218	A	[A] RNA processing and modification;
c90478_g1	442803459 gb|AGC79111.1| angiotensin converting enzyme [Nilaparvata lugens]	Up	0.896	1.083	0.877	1.098	0.81293	0.0035018	1.23012	0.0035018	GO:0048856;GO:0048232;GO:0030154;GO:0048468;GO:0019953;GO:0007291;GO:0009653;GO:0007275;GO:0044699;GO:0043207;GO:0071704;GO:0048869;GO:0071840;GO:0009617;GO:0007349;GO:0016043;GO:0006997;GO:0044238;GO:0007276;GO:0006508;GO:0048646;GO:0048515;GO:0032502;GO:0032501;GO:0048609;GO:0032504;GO:0000003;GO:0009987;GO:0044767;GO:0007283;GO:0008150;GO:0008152;GO:0022412;GO:0007289;GO:0051707;GO:0051704;GO:…	anatomical structure development;male gamete generation;cell differentiation;cell development;sexual reproduction;sperm individualization;anatomical structure morphogenesis;multicellular organism development;single-organism process;response to external biotic stimulus;organic substance metabolic process;cellular developmental process;cellular component organization or biogenesis;response to bacte…	3;5;5;4;3;4;3;4;2;4;3;4;2;4;4;3;5;3;4;5;3;4;2;2;3;3;2;2;3;6;1;2;4;5;3;2;4;4;3;3;3;3;3;2;4;2;4;5;4;4;3;5;3;5;	GO:0016020;GO:0005615;GO:0005576;GO:0044421;GO:0005575;	membrane;extracellular space;extracellular region;extracellular region part;cellular_component;	2;3;2;2;1;	GO:0004180;GO:0008238;GO:0003674;GO:0005488;GO:0008233;GO:0043167;GO:0046872;GO:0016787;GO:0043169;GO:0008241;GO:0008237;GO:0046914;GO:0003824;GO:0070011;GO:0008270;	carboxypeptidase activity;exopeptidase activity;molecular_function;binding;peptidase activity;ion binding;metal ion binding;hydrolase activity;cation binding;peptidyl-dipeptidase activity;metallopeptidase activity;transition metal ion binding;catalytic activity;peptidase activity, acting on L-amino acid peptides;zinc ion binding;	7;6;1;2;4;3;5;3;4;7;6;6;2;5;7;	K01283	map04614;map04924;map05142;map05410;	Renin-angiotensin system;Renin secretion;Chagas disease (American trypanosomiasis);Hypertrophic cardiomyopathy (HCM);	IPR001548;	Peptidase M2, peptidyl-dipeptidase A;	vacuolar membrane	Hs4503273	592	E	[E] Amino acid transport and metabolism;
c90494_g1	125983764 ref|XP_001355647.1| uncharacterized protein Dpse_GA14282 [Drosophila pseudoobscura pseudoobscura] gi|54643963|gb|EAL32706.1| uncharacterized protein Dpse_GA14282 [Drosophila pseudoobscura pseudoobscura]	Down	1.108	0.915	1.104	0.917	1.20742	0.000138475	0.82821	0.000138475	GO:0080090;GO:0019222;GO:0010604;GO:0010608;GO:0043043;GO:0048518;GO:0060255;GO:0045727;GO:1901564;GO:1901566;GO:0019538;GO:0009893;GO:0009891;GO:0006807;GO:1901576;GO:0044260;GO:0065007;GO:0009889;GO:0050794;GO:0008150;GO:0008152;GO:0044271;GO:0010557;GO:0010556;GO:0006518;GO:0034250;GO:0044249;GO:0034641;GO:0034645;GO:0051246;GO:0051247;GO:0032270;GO:0009987;GO:0034248;GO:0043604;GO:0032268;GO:…	regulation of primary metabolic process;regulation of metabolic process;positive regulation of macromolecule metabolic process;posttranscriptional regulation of gene expression;peptide biosynthetic process;positive regulation of biological process;regulation of macromolecule metabolic process;positive regulation of translation;organonitrogen compound metabolic process;organonitrogen compound bios…	4;3;4;6;6;2;4;6;4;5;4;3;4;3;4;4;2;4;3;1;2;5;5;5;5;5;4;4;5;5;5;5;2;5;6;5;5;4;5;5;5;4;4;6;2;3;5;5;5;3;5;4;4;3;3;6;4;6;3;	GO:0031974;GO:0031975;GO:0043228;GO:0030529;GO:0031981;GO:0031967;GO:0043231;GO:0043233;GO:0044428;GO:0044424;GO:0044422;GO:1990904;GO:0043232;GO:0043229;GO:0005622;GO:0043227;GO:0043226;GO:0005654;GO:0012505;GO:0005844;GO:0005840;GO:0044446;GO:0005737;GO:0005634;GO:0005635;GO:0044464;GO:0005623;GO:0044444;GO:0042788;GO:0032991;GO:0005575;GO:0070013;	membrane-enclosed lumen;envelope;non-membrane-bounded organelle;intracellular ribonucleoprotein complex;nuclear lumen;organelle envelope;intracellular membrane-bounded organelle;organelle lumen;nuclear part;intracellular part;organelle part;ribonucleoprotein complex;intracellular non-membrane-bounded organelle;intracellular organelle;intracellular;membrane-bounded organelle;organelle;nucleoplasm;…	2;3;3;4;5;4;4;3;4;3;2;3;4;3;3;3;2;5;3;5;5;3;4;5;4;2;2;4;6;2;1;4;	GO:1901363;GO:0000166;GO:0090079;GO:0045182;GO:0016818;GO:0016817;GO:0097367;GO:0003674;GO:0005488;GO:0003676;GO:1901265;GO:0032549;GO:0043021;GO:0017076;GO:0043022;GO:0005524;GO:0016787;GO:0003824;GO:0097159;GO:0016462;GO:0032559;GO:0032555;GO:0032550;GO:0032553;GO:0008494;GO:0035639;GO:0043167;GO:0030554;GO:0044877;GO:0016887;GO:0001883;GO:0001882;GO:0017111;GO:0036094;GO:0043168;	heterocyclic compound binding;nucleotide binding;translation regulator activity, nucleic acid binding;translation regulator activity;hydrolase activity, acting on acid anhydrides, in phosphorus-containing anhydrides;hydrolase activity, acting on acid anhydrides;carbohydrate derivative binding;molecular_function;binding;nucleic acid binding;nucleoside phosphate binding;ribonucleoside binding;ribon…	3;4;3;2;5;4;3;1;2;4;4;5;4;5;5;6;3;2;3;6;6;5;6;4;4;5;3;6;3;8;5;4;7;3;4;	K06184			IPR032781;IPR017871;IPR003593;IPR027417;IPR003439;	ABC-transporter extension domain;ABC transporter, conserved site;AAA+ ATPase domain;P-loop containing nucleoside triphosphate hydrolase;ABC transporter-like;	cytosol	7292671	978	J	[J] Translation, ribosomal structure and biogenesis;
c90660_g1	646713617 gb|KDR17908.1| Synaptobrevin-like protein YKT6 [Zootermopsis nevadensis] gi|646713619|gb|KDR17910.1| Synaptobrevin-like protein YKT6 [Zootermopsis nevadensis]	Up	0.795	1.162	0.878	1.098	0.740265	0.0304326	1.35087	0.0304326	GO:0008104;GO:0006904;GO:0006906;GO:0006903;GO:0061025;GO:0061024;GO:1901576;GO:0051656;GO:0051650;GO:0071840;GO:0044710;GO:0018193;GO:0033036;GO:0045184;GO:0048278;GO:0016192;GO:0090174;GO:0019538;GO:0016050;GO:0043170;GO:0044267;GO:0006888;GO:0044260;GO:0006887;GO:0016043;GO:0006810;GO:0043412;GO:0043413;GO:0044802;GO:0008152;GO:0044801;GO:0044723;GO:0051234;GO:0046903;GO:0046907;GO:0009058;GO:…	protein localization;vesicle docking involved in exocytosis;vesicle fusion;vesicle targeting;membrane fusion;membrane organization;organic substance biosynthetic process;establishment of organelle localization;establishment of vesicle localization;cellular component organization or biogenesis;single-organism metabolic process;peptidyl-amino acid modification;macromolecule localization;establishme…	4;6;6;4;5;4;4;4;5;2;3;7;3;4;5;5;5;4;5;4;5;7;4;5;3;4;5;6;4;2;5;4;3;5;5;3;5;1;8;6;4;5;2;3;7;2;4;6;6;5;7;4;4;4;5;4;5;6;3;5;6;6;5;6;4;5;3;5;4;2;4;3;4;3;3;4;5;5;5;	GO:0005783;GO:0031982;GO:0097458;GO:0016023;GO:0016021;GO:0016020;GO:0031988;GO:0012506;GO:0005794;GO:0005793;GO:0098588;GO:0044297;GO:0036477;GO:0042995;GO:0043234;GO:0030425;GO:0043230;GO:0043231;GO:0005829;GO:0044424;GO:0044425;GO:0044421;GO:0044422;GO:0043229;GO:0005887;GO:0043227;GO:0043226;GO:0044433;GO:0044431;GO:0031224;GO:0043025;GO:0097708;GO:0000139;GO:0044446;GO:0005773;GO:0044444;GO:…	endoplasmic reticulum;vesicle;neuron part;cytoplasmic, membrane-bounded vesicle;integral component of membrane;membrane;membrane-bounded vesicle;vesicle membrane;Golgi apparatus;endoplasmic reticulum-Golgi intermediate compartment;bounding membrane of organelle;cell body;somatodendritic compartment;cell projection;protein complex;dendrite;extracellular organelle;intracellular membrane-bounded org…	4;4;3;5;4;2;5;4;4;5;4;3;4;3;3;5;3;4;5;3;2;2;2;3;4;3;2;4;4;3;4;4;5;3;5;4;3;3;5;4;4;3;5;5;4;3;5;2;2;3;6;6;3;4;4;4;3;2;1;3;2;4;	GO:0016740;GO:0016746;GO:0016747;GO:0003674;GO:0005488;GO:0005484;GO:0000149;GO:0003824;GO:0016417;GO:0019707;GO:0019706;GO:0005515;GO:0016409;	transferase activity;transferase activity, transferring acyl groups;transferase activity, transferring acyl groups other than amino-acyl groups;molecular_function;binding;SNAP receptor activity;SNARE binding;catalytic activity;S-acyltransferase activity;protein-cysteine S-acyltransferase activity;protein-cysteine S-palmitoyltransferase activity;protein binding;palmitoyltransferase activity;	3;4;5;1;2;4;4;2;6;7;7;3;6;	K08516	map04130;	SNARE interactions in vesicular transport;	IPR011012;IPR010908;IPR001388;	Longin-like domain;Longin domain;Synaptobrevin;	chloroplast	7290852	303	U	[U] Intracellular trafficking, secretion, and vesicular transport;
c90738_g1	209571429 dbj|BAG75121.1| lipophorin precursor [Nilaparvata lugens]	Up	0.835	1.131	0.85	1.119	0.748889	0.00115392	1.33531	0.00115392													IPR001846;	von Willebrand factor, type D domain;	cytosol	7297541	145	I	[I] Lipid transport and metabolism;
c90750_g1	759077998 ref|XP_011348784.1| PREDICTED: Golgi reassembly-stacking protein 2 [Cerapachys biroi] gi|607353322|gb|EZA48096.1| Golgi reassembly-stacking protein [Cerapachys biroi]	Up	0.859	1.112	0.855	1.116	0.7693	0.0001211	1.29988	0.0001211	GO:0044699;GO:0016043;GO:0071840;GO:0000278;GO:0009987;GO:0008150;GO:0006996;GO:0007049;GO:0044763;	single-organism process;cellular component organization;cellular component organization or biogenesis;mitotic cell cycle;cellular process;biological_process;organelle organization;cell cycle;single-organism cellular process;	2;3;2;5;2;1;4;4;3;	GO:0043229;GO:0000139;GO:0043227;GO:0043226;GO:0005737;GO:0044446;GO:0031090;GO:0016020;GO:0044431;GO:0005794;GO:0098588;GO:0012505;GO:0043231;GO:0044464;GO:0005623;GO:0005622;GO:0005575;GO:0044444;GO:0044424;GO:0044422;	intracellular organelle;Golgi membrane;membrane-bounded organelle;organelle;cytoplasm;intracellular organelle part;organelle membrane;membrane;Golgi apparatus part;Golgi apparatus;bounding membrane of organelle;endomembrane system;intracellular membrane-bounded organelle;cell part;cell;intracellular;cellular_component;cytoplasmic part;intracellular part;organelle part;	3;5;3;2;4;3;3;2;4;4;4;3;4;2;2;3;1;4;3;2;							IPR001478;IPR024958;IPR007583;	PDZ domain;GRASP55/65 PDZ-like domain;GRASP55/65;	cytoskeleton	7293723	352	U	[U] Intracellular trafficking, secretion, and vesicular transport;
c90849_g1	939677486 ref|XP_014284496.1| PREDICTED: sensory neuron membrane protein 1-like [Halyomorpha halys]	Up	0.857	1.113	0.851	1.119	0.765233	0.000262119	1.30679	0.000262119	GO:0032501;GO:0007608;GO:0050877;GO:0007600;GO:0007606;GO:0008150;GO:0050896;GO:0003008;	multicellular organismal process;sensory perception of smell;neurological system process;sensory perception;sensory perception of chemical stimulus;biological_process;response to stimulus;system process;	2;7;4;5;6;1;2;3;	GO:0016021;GO:0016020;GO:0044464;GO:0005623;GO:0005575;GO:0071944;GO:0005886;GO:0044425;GO:0031224;	integral component of membrane;membrane;cell part;cell;cellular_component;cell periphery;plasma membrane;membrane part;intrinsic component of membrane;	4;2;2;2;1;3;3;2;3;							IPR002159;	CD36 family;	nucleus	7300716	147	T	[T] Signal transduction mechanisms;
c91071_g1	242025180 ref|XP_002433004.1| tricarboxylate transport protein, putative [Pediculus humanus corporis] gi|212518513|gb|EEB20266.1| tricarboxylate transport protein, putative [Pediculus humanus corporis]	Up	0.832	1.133	0.874	1.101	0.763653	0.00985301	1.3095	0.00985301	GO:0043603;GO:0044249;GO:0006807;GO:0044237;GO:0034645;GO:0043170;GO:0044260;GO:0043043;GO:0071704;GO:0010467;GO:0044699;GO:0044267;GO:0055085;GO:0044763;GO:0006810;GO:0044765;GO:1901576;GO:0009987;GO:0009058;GO:0009059;GO:0008150;GO:0008152;GO:1901564;GO:0051234;GO:0051179;GO:1902578;GO:0043604;GO:0044238;GO:0044271;GO:1901566;GO:0019538;GO:0034641;GO:0006518;GO:0006412;	cellular amide metabolic process;cellular biosynthetic process;nitrogen compound metabolic process;cellular metabolic process;cellular macromolecule biosynthetic process;macromolecule metabolic process;cellular macromolecule metabolic process;peptide biosynthetic process;organic substance metabolic process;gene expression;single-organism process;cellular protein metabolic process;transmembrane tr…	5;4;3;3;5;4;4;6;3;5;2;5;4;3;4;4;4;2;3;5;1;2;4;3;2;3;6;3;5;5;4;4;5;6;	GO:0044464;GO:0031975;GO:0043229;GO:0043227;GO:0043226;GO:0031224;GO:0005737;GO:0005575;GO:0031090;GO:0016021;GO:0016020;GO:0005740;GO:0005739;GO:0031967;GO:0031966;GO:0043231;GO:0019866;GO:0005623;GO:0005622;GO:0044446;GO:0005743;GO:0044444;GO:0044429;GO:0044424;GO:0044425;GO:0044422;	cell part;envelope;intracellular organelle;membrane-bounded organelle;organelle;intrinsic component of membrane;cytoplasm;cellular_component;organelle membrane;integral component of membrane;membrane;mitochondrial envelope;mitochondrion;organelle envelope;mitochondrial membrane;intracellular membrane-bounded organelle;organelle inner membrane;cell;intracellular;intracellular organelle part;mitoch…	2;3;3;3;2;3;4;1;3;4;2;5;5;4;4;4;4;2;3;3;5;4;4;3;2;2;	GO:0003674;GO:0005198;GO:0003735;	molecular_function;structural molecule activity;structural constituent of ribosome;	1;2;3;	K15100			IPR018108;IPR023395;	Mitochondrial substrate/solute carrier;Mitochondrial carrier domain;	Golgi apparatus	7299466	470	C	[C] Energy production and conversion;
c91335_g1	939649319 ref|XP_014274065.1| PREDICTED: FK506-binding protein 2 [Halyomorpha halys]	Up	0.89	1.087	0.83	1.136	0.773729	0.0229067	1.29244	0.0229067	GO:0006457;GO:0009987;GO:0008150;	protein folding;cellular process;biological_process;	3;2;1;	GO:0005783;GO:0005788;GO:0043229;GO:0005622;GO:0043227;GO:0043226;GO:0005737;GO:0044432;GO:0044446;GO:0031974;GO:0043231;GO:0043233;GO:0044464;GO:0005623;GO:0005575;GO:0070013;GO:0044444;GO:0044424;GO:0044422;GO:0012505;	endoplasmic reticulum;endoplasmic reticulum lumen;intracellular organelle;intracellular;membrane-bounded organelle;organelle;cytoplasm;endoplasmic reticulum part;intracellular organelle part;membrane-enclosed lumen;intracellular membrane-bounded organelle;organelle lumen;cell part;cell;cellular_component;intracellular organelle lumen;cytoplasmic part;intracellular part;organelle part;endomembrane…	4;5;3;3;3;2;4;4;3;2;4;3;2;2;1;4;4;3;2;3;	GO:0003674;GO:0005488;GO:0043169;GO:0043167;GO:0005509;GO:0003755;GO:0046872;GO:0003824;GO:0016853;GO:0016859;	molecular_function;binding;cation binding;ion binding;calcium ion binding;peptidyl-prolyl cis-trans isomerase activity;metal ion binding;catalytic activity;isomerase activity;cis-trans isomerase activity;	1;2;4;3;6;5;5;2;3;4;	K09577			IPR011992;IPR002048;IPR018247;IPR001179;IPR023566;	EF-hand domain pair;EF-hand domain;EF-Hand 1, calcium-binding site;FKBP-type peptidyl-prolyl cis-trans isomerase domain;Peptidyl-prolyl cis-trans isomerase, FKBP-type;	vacuolar membrane	7291296	313	O	[O] Posttranslational modification, protein turnover, chaperones;
c91337_g2	646723344 gb|KDR23978.1| Rho-associated protein kinase 2, partial [Zootermopsis nevadensis]	Down	1.099	0.922	1.143	0.852	1.26381	0.0298221	0.791258	0.0298221	GO:0003012;GO:0007165;GO:0071840;GO:0051716;GO:0045787;GO:0051495;GO:0051493;GO:0048511;GO:0048518;GO:0051298;GO:0006936;GO:0006939;GO:0051297;GO:0042752;GO:0003008;GO:0044700;GO:0010638;GO:0050789;GO:0070507;GO:0035556;GO:0090068;GO:0016043;GO:0065007;GO:0007049;GO:0051130;GO:0007623;GO:0050794;GO:0008150;GO:0032956;GO:0050896;GO:0033043;GO:0051128;GO:0023052;GO:0007266;GO:0032886;GO:0044699;GO:…	muscle system process;signal transduction;cellular component organization or biogenesis;cellular response to stimulus;positive regulation of cell cycle;positive regulation of cytoskeleton organization;regulation of cytoskeleton organization;rhythmic process;positive regulation of biological process;centrosome duplication;muscle contraction;smooth muscle contraction;centrosome organization;regulat…	4;4;2;3;4;6;6;2;2;5;5;6;6;3;3;3;5;2;5;5;5;3;2;4;4;3;3;1;5;2;5;4;2;8;4;2;5;5;4;6;6;5;2;5;6;6;2;4;4;3;4;7;6;4;4;5;4;4;5;3;	GO:0016020;GO:0043231;GO:0043232;GO:0044424;GO:0044422;GO:0043229;GO:0043228;GO:0043227;GO:0043226;GO:0005856;GO:0044430;GO:0044446;GO:0005737;GO:0005634;GO:0044464;GO:0005623;GO:0005622;GO:0071944;GO:0005815;GO:0015630;GO:0005886;GO:0005575;	membrane;intracellular membrane-bounded organelle;intracellular non-membrane-bounded organelle;intracellular part;organelle part;intracellular organelle;non-membrane-bounded organelle;membrane-bounded organelle;organelle;cytoskeleton;cytoskeletal part;intracellular organelle part;cytoplasm;nucleus;cell part;cell;intracellular;cell periphery;microtubule organizing center;microtubule cytoskeleton;p…	2;4;4;3;2;3;3;3;2;5;4;3;4;5;2;2;3;3;5;6;3;1;	GO:1901363;GO:0000166;GO:0016740;GO:0046872;GO:0097367;GO:0003674;GO:0005488;GO:1901265;GO:0032549;GO:0017076;GO:0005524;GO:0043168;GO:0016301;GO:0003824;GO:0016773;GO:0016772;GO:0032559;GO:0032555;GO:0032550;GO:0032553;GO:0035639;GO:0043169;GO:0043167;GO:0030554;GO:0097159;GO:0001883;GO:0001882;GO:0004674;GO:0004672;GO:0036094;	heterocyclic compound binding;nucleotide binding;transferase activity;metal ion binding;carbohydrate derivative binding;molecular_function;binding;nucleoside phosphate binding;ribonucleoside binding;purine nucleotide binding;ATP binding;anion binding;kinase activity;catalytic activity;phosphotransferase activity, alcohol group as acceptor;transferase activity, transferring phosphorus-containing g…	3;4;3;5;3;1;2;4;5;5;6;4;5;2;5;4;6;5;6;4;5;4;3;6;3;5;4;7;6;3;	K04514	map04022;map04024;map04062;map04071;map04270;map04350;map04360;map04510;map04611;map04670;map04810;map04921;map05130;map05131;map05132;map05200;map05205;map05206;	cGMP-PKG signaling pathway;cAMP signaling pathway;Chemokine signaling pathway;Sphingolipid signaling pathway;Vascular smooth muscle contraction;TGF-beta signaling pathway;Axon guidance;Focal adhesion;Platelet activation;Leukocyte transendothelial migration;Regulation of actin cytoskeleton;Oxytocin signaling pathway;Pathogenic Escherichia coli infection;Shigellosis;Salmonella infection;Pathways in…	IPR002219;IPR000961;IPR011009;IPR000719;IPR008271;IPR017441;IPR001849;IPR011993;IPR029878;IPR015008;	Protein kinase C-like, phorbol ester/diacylglycerol-binding domain;AGC-kinase, C-terminal;Protein kinase-like domain;Protein kinase domain;Serine/threonine-protein kinase, active site;Protein kinase, ATP binding site;Pleckstrin homology domain;PH domain-like;Rho-associated protein kinase 2;Rho binding domain;	cytosol	7293249	1491	T	[T] Signal transduction mechanisms;
c91376_g2	646701963 gb|KDR11430.1| PTCD3-like protein, mitochondrial [Zootermopsis nevadensis]	Down	1.112	0.912	1.195	0.834	1.32131	0.0388353	0.756827	0.0388353	GO:0044238;GO:0080090;GO:0019222;GO:0031326;GO:0031323;GO:0044249;GO:0034641;GO:0006807;GO:0034645;GO:0050789;GO:0007005;GO:0043043;GO:0044267;GO:0044710;GO:0044711;GO:0032543;GO:0044260;GO:0010608;GO:0051246;GO:0016043;GO:0071704;GO:0010467;GO:0065007;GO:0071840;GO:2000112;GO:0010468;GO:1901576;GO:0060255;GO:0009987;GO:0009889;GO:0050794;GO:0009058;GO:0009059;GO:0008150;GO:0051171;GO:0008152;GO:…	primary metabolic process;regulation of primary metabolic process;regulation of metabolic process;regulation of cellular biosynthetic process;regulation of cellular metabolic process;cellular biosynthetic process;cellular nitrogen compound metabolic process;nitrogen compound metabolic process;cellular macromolecule biosynthetic process;regulation of biological process;mitochondrion organization;p…	3;4;3;5;4;4;4;3;5;2;5;6;5;3;4;5;4;6;5;3;3;5;2;2;6;5;4;4;2;4;3;3;5;1;4;2;5;5;4;6;2;5;4;5;5;4;3;4;4;5;6;3;5;6;	GO:0005739;GO:0005622;GO:0043227;GO:0005737;GO:0005623;GO:0044444;GO:0043226;GO:0044424;GO:0043231;GO:0044464;GO:0043229;GO:0005575;	mitochondrion;intracellular;membrane-bounded organelle;cytoplasm;cell;cytoplasmic part;organelle;intracellular part;intracellular membrane-bounded organelle;cell part;intracellular organelle;cellular_component;	5;3;3;4;2;4;2;3;4;2;3;1;	GO:0043024;GO:0003674;GO:0005488;GO:0043021;GO:0003676;GO:0044877;GO:0097159;GO:0003723;GO:0019843;GO:1901363;	ribosomal small subunit binding;molecular_function;binding;ribonucleoprotein complex binding;nucleic acid binding;macromolecular complex binding;organic cyclic compound binding;RNA binding;rRNA binding;heterocyclic compound binding;	5;1;2;4;4;3;3;5;6;3;	K17659			IPR002885;IPR011990;	Pentatricopeptide repeat;Tetratricopeptide-like helical domain;	cytosol	7303339	467	S	[S] Function unknown;
c91480_g2	939679521 ref|XP_014285145.1| PREDICTED: dual specificity mitogen-activated protein kinase kinase dSOR1 [Halyomorpha halys]	Down	1.139	0.889	1.1	0.919	1.23838	0.0127835	0.807503	0.0127835	GO:0019220;GO:0080090;GO:0019222;GO:0010564;GO:0000086;GO:0001667;GO:0048584;GO:0048583;GO:0032147;GO:0007292;GO:0007165;GO:0035264;GO:0007298;GO:0023014;GO:0007362;GO:0051716;GO:0045786;GO:0010604;GO:0009966;GO:0009967;GO:0000165;GO:0044093;GO:0009314;GO:0048518;GO:0048519;GO:0090130;GO:0002066;GO:0002064;GO:0002065;GO:0033314;GO:0051056;GO:0060255;GO:0048468;GO:0045859;GO:0044703;GO:0019953;GO:…	regulation of phosphate metabolic process;regulation of primary metabolic process;regulation of metabolic process;regulation of cell cycle process;G2/M transition of mitotic cell cycle;ameboidal-type cell migration;positive regulation of response to stimulus;regulation of response to stimulus;activation of protein kinase activity;female gamete generation;signal transduction;multicellular organism…	6;4;3;5;6;5;3;3;9;5;4;4;6;4;6;3;4;4;4;4;5;4;4;2;2;4;6;5;7;6;6;4;4;7;3;3;4;7;3;5;2;7;3;7;4;3;5;4;3;2;4;6;5;3;6;7;4;6;9;5;8;2;5;5;6;4;6;6;3;2;5;3;4;5;3;5;3;4;3;3;6;6;5;5;1;2;6;5;6;5;6;8;4;3;7;6;2;6;3;5;4;5;3;4;4;3;7;6;5;7;7;4;3;7;7;2;6;3;5;4;4;7;2;6;6;6;6;5;3;5;5;5;2;5;6;2;2;3;3;3;2;5;6;5;7;4;5;3;5;4;3;6;8;7;6;8;6;3;6;4;4;5;5;6;6;4;6;4;4;4;4;7;2;3;3;2;5;7;5;7;5;6;2;6;5;7;3;4;4;7;6;7;2;3;6;6;5;4;4;3…	GO:0043232;GO:0044424;GO:0043229;GO:0043228;GO:0044464;GO:0005623;GO:0043226;GO:0005694;GO:0005622;GO:0000793;GO:0005575;	intracellular non-membrane-bounded organelle;intracellular part;intracellular organelle;non-membrane-bounded organelle;cell part;cell;organelle;chromosome;intracellular;condensed chromosome;cellular_component;	4;3;3;3;2;2;2;5;3;6;1;	GO:1901363;GO:0004674;GO:0000166;GO:0016740;GO:0004712;GO:0004713;GO:0097367;GO:0004702;GO:0004708;GO:0003674;GO:0005488;GO:1901265;GO:0032549;GO:0017076;GO:0005524;GO:0016301;GO:0003824;GO:0016773;GO:0016772;GO:0032559;GO:0030554;GO:0032555;GO:0043167;GO:0032553;GO:0035639;GO:0043168;GO:0036094;GO:0097159;GO:0004871;GO:0001882;GO:0005057;GO:0001883;GO:0004672;GO:0032550;	heterocyclic compound binding;protein serine/threonine kinase activity;nucleotide binding;transferase activity;protein serine/threonine/tyrosine kinase activity;protein tyrosine kinase activity;carbohydrate derivative binding;receptor signaling protein serine/threonine kinase activity;MAP kinase kinase activity;molecular_function;binding;nucleoside phosphate binding;ribonucleoside binding;purine …	3;7;4;3;7;7;3;4;4;1;2;4;5;5;6;5;2;5;4;6;6;5;3;4;5;4;3;3;2;4;3;5;6;6;	K04368	map04010;map04012;map04013;map04014;map04015;map04022;map04024;map04062;map04066;map04068;map04071;map04072;map04114;map04151;map04210;map04270;map04320;map04370;map04380;map04510;map04540;map04550;map04620;map04626;map04650;map04660;map04662;map04664;map04666;map04668;map04720;map04722;map04725;map04726;map04730;map04810;map04910;map04912;map04914;map04915;map04916;map04917;map04919;map04921;map…	MAPK signaling pathway;ErbB signaling pathway;MAPK signaling pathway - fly;Ras signaling pathway;Rap1 signaling pathway;cGMP-PKG signaling pathway;cAMP signaling pathway;Chemokine signaling pathway;HIF-1 signaling pathway;FoxO signaling pathway;Sphingolipid signaling pathway;Phospholipase D signaling pathway;Oocyte meiosis;PI3K-Akt signaling pathway;Apoptosis;Vascular smooth muscle contraction;Do…	IPR017441;IPR011009;IPR000719;	Protein kinase, ATP binding site;Protein kinase-like domain;Protein kinase domain;	cytosol	7291037	199	T	[T] Signal transduction mechanisms;
c91620_g2	939649051 ref|XP_014273971.1| PREDICTED: 6-phosphofructo-2-kinase/fructose-2,6-bisphosphatase 1 isoform X1 [Halyomorpha halys]	Up	0.867	1.106	0.896	1.083	0.805391	0.00746478	1.24163	0.00746478	GO:0019220;GO:0080090;GO:0019222;GO:0009185;GO:0009167;GO:0061621;GO:0061620;GO:0044281;GO:0044282;GO:0009161;GO:0014074;GO:1901360;GO:0044712;GO:0044710;GO:0044711;GO:0009199;GO:0048513;GO:0032868;GO:0044093;GO:0006733;GO:0048518;GO:0006112;GO:0009205;GO:0031100;GO:0046034;GO:0046031;GO:0032787;GO:0051591;GO:0043436;GO:0043434;GO:0046128;GO:0009179;GO:0010033;GO:0055114;GO:0046483;GO:0042325;GO:…	regulation of phosphate metabolic process;regulation of primary metabolic process;regulation of metabolic process;ribonucleoside diphosphate metabolic process;purine ribonucleoside monophosphate metabolic process;canonical glycolysis;glycolytic process through glucose-6-phosphate;small molecule metabolic process;small molecule catabolic process;ribonucleoside monophosphate metabolic process;respo…	6;4;3;7;8;6;8;4;5;7;5;4;4;3;4;7;4;6;4;6;2;5;8;5;8;8;7;5;5;5;7;8;4;4;4;7;3;7;4;3;3;4;5;5;5;6;4;7;5;4;4;7;3;7;6;5;7;9;6;3;7;5;5;2;4;4;4;4;6;2;2;4;3;6;5;4;6;3;3;3;1;2;4;7;5;4;2;5;6;5;5;5;8;5;6;9;5;4;2;3;6;7;6;5;3;4;5;6;4;7;2;2;2;4;5;5;6;7;4;7;4;4;4;4;7;8;7;4;5;6;4;7;3;6;6;6;4;4;7;6;7;5;4;5;4;8;5;6;8;5;4;3;6;5;6;5;3;3;5;6;6;3;4;3;7;4;3;3;4;5;5;4;6;3;	GO:0043234;GO:1902494;GO:1990234;GO:0005829;GO:0005737;GO:0044444;GO:0044424;GO:0061695;GO:0032991;GO:0044464;GO:0005623;GO:0005622;GO:0044445;GO:0043540;GO:0005575;	protein complex;catalytic complex;transferase complex;cytosol;cytoplasm;cytoplasmic part;intracellular part;transferase complex, transferring phosphorus-containing groups;macromolecular complex;cell part;cell;intracellular;cytosolic part;6-phosphofructo-2-kinase/fructose-2,6-biphosphatase complex;cellular_component;	3;4;5;5;4;4;3;6;2;2;2;3;5;6;1;	GO:1901363;GO:0000166;GO:0035639;GO:0097367;GO:0003674;GO:1901265;GO:0019203;GO:0032549;GO:0017076;GO:0005524;GO:0016301;GO:0016787;GO:0016788;GO:0003824;GO:0036094;GO:0016773;GO:0016772;GO:0016740;GO:0032559;GO:0004331;GO:0032555;GO:0032550;GO:0032553;GO:0016791;GO:0019200;GO:0042578;GO:0043167;GO:0042802;GO:0050308;GO:0030554;GO:0005515;GO:0097159;GO:0005488;GO:0003873;GO:0001883;GO:0008443;GO:…	heterocyclic compound binding;nucleotide binding;purine ribonucleoside triphosphate binding;carbohydrate derivative binding;molecular_function;nucleoside phosphate binding;carbohydrate phosphatase activity;ribonucleoside binding;purine nucleotide binding;ATP binding;kinase activity;hydrolase activity;hydrolase activity, acting on ester bonds;catalytic activity;small molecule binding;phosphotransf…	3;4;5;3;1;4;7;5;5;6;5;3;4;2;3;5;4;3;6;9;5;6;4;6;6;5;3;4;8;6;3;3;2;7;5;6;4;4;4;	K19029	map00051;map04152;map04919;	Fructose and mannose metabolism;AMPK signaling pathway;Thyroid hormone signaling pathway;	IPR013079;IPR013078;IPR029033;IPR001345;IPR003094;IPR027417;	6-phosphofructo-2-kinase;Histidine phosphatase superfamily, clade-1;Histidine phosphatase superfamily;Phosphoglycerate/bisphosphoglycerate mutase, active site;Fructose-2,6-bisphosphatase;P-loop containing nucleoside triphosphate hydrolase;	nucleus	7293590	726	G	[G] Carbohydrate transport and metabolism;
c91778_g1	939684593 ref|XP_014286790.1| PREDICTED: uncharacterized protein LOC106687424 [Halyomorpha halys]	Down	1.134	0.894	1.175	0.86	1.31642	0.00908497	0.759636	0.00908497															cytosol
c91804_g1	972192794 ref|XP_015178175.1| PREDICTED: chaoptin-like isoform X1 [Polistes dominula]	Down	1.153	0.879	1.136	0.89	1.29395	0.00151283	0.772827	0.00151283	GO:0007156;GO:0048666;GO:0044707;GO:0042052;GO:0042051;GO:0030030;GO:0030154;GO:0048468;GO:0009653;GO:0007275;GO:0044699;GO:0042462;GO:0046530;GO:0048869;GO:0016043;GO:0048513;GO:0071840;GO:0003008;GO:0090596;GO:0032502;GO:0009887;GO:0032501;GO:0048749;GO:0030182;GO:0098609;GO:0050877;GO:0048592;GO:0009987;GO:0007601;GO:0007600;GO:0050953;GO:0044767;GO:0042461;GO:0008150;GO:0048731;GO:0007155;GO:…	homophilic cell adhesion via plasma membrane adhesion molecules;neuron development;single-multicellular organism process;rhabdomere development;compound eye photoreceptor development;cell projection organization;cell differentiation;cell development;anatomical structure morphogenesis;multicellular organism development;single-organism process;eye photoreceptor cell development;photoreceptor cell d…	6;5;3;5;8;4;5;4;3;4;2;7;7;4;3;4;2;3;5;2;4;2;6;6;4;4;6;2;7;5;6;3;6;1;4;3;7;6;8;5;3;4;7;2;5;4;2;3;7;5;5;	GO:0046658;GO:0005902;GO:0071944;GO:0031226;GO:0031225;GO:0035996;GO:0016028;GO:0016020;GO:0005886;GO:0044425;GO:0044459;GO:0042995;GO:0044463;GO:0044464;GO:0005623;GO:0031224;GO:0005575;GO:0098858;	anchored component of plasma membrane;microvillus;cell periphery;intrinsic component of plasma membrane;anchored component of membrane;rhabdomere microvillus;rhabdomere;membrane;plasma membrane;membrane part;plasma membrane part;cell projection;cell projection part;cell part;cell;intrinsic component of membrane;cellular_component;actin-based cell projection;	4;5;3;4;4;4;4;2;3;2;3;3;3;2;2;3;1;4;							IPR003591;IPR001611;IPR032675;	Leucine-rich repeat, typical subtype;Leucine-rich repeat;Leucine-rich repeat domain, L domain-like;	nucleus	7302024	1164	R	[R] General function prediction only;
c91837_g1	646704294 gb|KDR12559.1| Pre-mRNA-processing-splicing factor 8 [Zootermopsis nevadensis]	Down	1.153	0.88	1.118	0.906	1.27156	0.00798496	0.786438	0.00798496	GO:0000244;GO:0071840;GO:0051716;GO:0043207;GO:0009617;GO:0071310;GO:0051704;GO:0051707;GO:0010033;GO:0046483;GO:0009607;GO:0009605;GO:0000398;GO:0022607;GO:0006807;GO:0032496;GO:0043170;GO:0000387;GO:0044260;GO:0071356;GO:0016043;GO:0065003;GO:1901360;GO:0071219;GO:0071216;GO:0034097;GO:0008150;GO:0008152;GO:0016070;GO:0016071;GO:0071345;GO:0050896;GO:0000377;GO:0034641;GO:0070887;GO:0006139;GO:…	spliceosomal tri-snRNP complex assembly;cellular component organization or biogenesis;cellular response to stimulus;response to external biotic stimulus;response to bacterium;cellular response to organic substance;multi-organism process;response to other organism;response to organic substance;heterocycle metabolic process;response to biotic stimulus;response to external stimulus;mRNA splicing, vi…	7;2;3;4;4;5;2;3;4;4;3;3;8;4;3;5;4;6;4;7;3;5;4;5;4;5;1;2;5;6;6;2;9;4;4;4;5;4;7;3;2;4;5;6;4;5;6;5;5;3;5;6;6;8;3;4;5;3;3;6;7;	GO:0031974;GO:0005654;GO:0043231;GO:0043233;GO:0044428;GO:0044424;GO:0044422;GO:0043229;GO:1990904;GO:0043227;GO:0043226;GO:0016607;GO:0031981;GO:0044446;GO:0016020;GO:0005634;GO:0044451;GO:0044464;GO:0005623;GO:0005622;GO:0097525;GO:0030529;GO:0071013;GO:0016604;GO:0032991;GO:0030532;GO:0005575;GO:0070013;GO:0005681;GO:0005682;	membrane-enclosed lumen;nucleoplasm;intracellular membrane-bounded organelle;organelle lumen;nuclear part;intracellular part;organelle part;intracellular organelle;ribonucleoprotein complex;membrane-bounded organelle;organelle;nuclear speck;nuclear lumen;intracellular organelle part;membrane;nucleus;nucleoplasm part;cell part;cell;intracellular;spliceosomal snRNP complex;intracellular ribonucleop…	2;5;4;3;4;3;2;3;3;3;2;7;5;3;2;5;5;2;2;3;6;4;6;6;2;5;1;4;5;7;	GO:0031593;GO:1901363;GO:0030620;GO:0030623;GO:0070530;GO:0017069;GO:0043130;GO:0032182;GO:0003674;GO:0005488;GO:0003676;GO:0000386;GO:0017070;GO:0036002;GO:0003824;GO:0097157;GO:0097159;GO:0044822;GO:0003723;GO:0005515;GO:0030619;	polyubiquitin binding;heterocyclic compound binding;U2 snRNA binding;U5 snRNA binding;K63-linked polyubiquitin binding;snRNA binding;ubiquitin binding;ubiquitin-like protein binding;molecular_function;binding;nucleic acid binding;second spliceosomal transesterification activity;U6 snRNA binding;pre-mRNA binding;catalytic activity;pre-mRNA intronic binding;organic cyclic compound binding;poly(A) R…	6;3;7;7;7;6;5;4;1;2;4;3;7;6;2;7;3;6;5;3;7;	K12856	map03040;	Spliceosome;	IPR019581;IPR012592;IPR012591;IPR000555;IPR012984;IPR019580;IPR027652;IPR019582;IPR012337;IPR021983;	Pre-mRNA-processing-splicing factor 8, U5-snRNA-binding;PROCN domain;PRO8NT domain;JAB1/MPN/MOV34 metalloenzyme domain;PROCT domain;Pre-mRNA-processing-splicing factor 8, U6-snRNA-binding;Pre-mRNA-processing-splicing factor 8;RNA recognition motif, spliceosomal PrP8;Ribonuclease H-like domain;PRP8 domain IV core;	cytosol	Hs17999537	4553	A	[A] RNA processing and modification;
c91900_g1	145207345 emb|CAM84196.1| hexamerin 1 [Perla marginata]	Up	0.898	1.081	0.878	1.097	0.815427	0.00403476	1.22635	0.00403476				GO:0005615;GO:0005575;GO:0005576;GO:0044421;	extracellular space;cellular_component;extracellular region;extracellular region part;	3;1;2;2;	GO:0003674;GO:0045735;	molecular_function;nutrient reservoir activity;	1;2;				IPR013788;IPR000896;IPR005204;IPR005203;IPR014756;IPR008922;	Hemocyanin/hexamerin;Hemocyanin/hexamerin middle domain;Hemocyanin, N-terminal;Hemocyanin, C-terminal;Immunoglobulin E-set;Uncharacterised domain, di-copper centre;	cytosol
c92028_g3	749752426 ref|XP_011138560.1| PREDICTED: PERQ amino acid-rich with GYF domain-containing protein CG11148 isoform X2 [Harpegnathos saltator] gi|307207345|gb|EFN85095.1| PERQ amino acid-rich with GYF domain-containing protein 2 [Harpegnathos saltator]	Up	0.88	1.089	0.847	1.122	0.781095	0.00916983	1.28025	0.00916983										K18730			IPR015943;	WD40/YVTN repeat-like-containing domain;	nucleus	Hs12007656	59.3	R	[R] General function prediction only;
c92116_g1	826480690 ref|XP_012538043.1| PREDICTED: paxillin-B isoform X2 [Monomorium pharaonis]	Up	0.882	1.094	0.844	1.125	0.777828	0.00975064	1.28563	0.00975064	GO:0044238;GO:0080090;GO:0019222;GO:0048468;GO:0072359;GO:0072358;GO:0061384;GO:1901362;GO:1901360;GO:0061383;GO:0010605;GO:0048869;GO:0043067;GO:0048513;GO:0048519;GO:0060255;GO:0060548;GO:0003007;GO:2001141;GO:0010033;GO:0046483;GO:0044707;GO:0001503;GO:0019438;GO:0042692;GO:0009892;GO:0009890;GO:0006807;GO:0043170;GO:0097659;GO:0003205;GO:1901576;GO:0003206;GO:0044260;GO:0065007;GO:0006366;GO:…	primary metabolic process;regulation of primary metabolic process;regulation of metabolic process;cell development;circulatory system development;cardiovascular system development;heart trabecula morphogenesis;organic cyclic compound biosynthetic process;organic cyclic compound metabolic process;trabecula morphogenesis;negative regulation of macromolecule metabolic process;cellular developmental …	3;4;3;4;5;5;5;5;4;4;4;4;5;4;2;4;4;5;6;4;4;3;4;5;5;3;4;3;4;7;4;4;4;4;2;7;3;5;3;4;4;4;3;5;1;2;5;5;6;5;2;6;7;6;5;6;5;4;4;5;4;6;3;2;4;7;2;5;6;2;5;6;2;4;7;7;6;4;5;5;5;5;4;5;7;7;4;7;7;5;5;4;4;5;6;6;4;4;4;5;6;6;6;2;3;5;5;5;5;5;5;6;5;6;3;3;5;3;4;4;3;4;3;3;5;3;	GO:0043232;GO:0043231;GO:0044424;GO:0043229;GO:0005924;GO:0043227;GO:0043226;GO:0030054;GO:0030055;GO:0070161;GO:0015629;GO:0005737;GO:0005634;GO:0005912;GO:0044464;GO:0005623;GO:0005622;GO:0043228;GO:0005925;GO:0005856;GO:0005575;	intracellular non-membrane-bounded organelle;intracellular membrane-bounded organelle;intracellular part;intracellular organelle;cell-substrate adherens junction;membrane-bounded organelle;organelle;cell junction;cell-substrate junction;anchoring junction;actin cytoskeleton;cytoplasm;nucleus;adherens junction;cell part;cell;intracellular;non-membrane-bounded organelle;focal adhesion;cytoskeleton;…	4;4;3;3;4;3;2;2;3;3;6;4;5;4;2;2;3;3;5;5;1;	GO:0008270;GO:0046872;GO:0003674;GO:0005488;GO:0043169;GO:0043167;GO:0008134;GO:0005515;GO:0046914;	zinc ion binding;metal ion binding;molecular_function;binding;cation binding;ion binding;transcription factor binding;protein binding;transition metal ion binding;	7;5;1;2;4;3;4;3;6;				IPR001781;	Zinc finger, LIM-type;	cytosol	CE15895	481	TZR	[T] Signal transduction mechanisms;[Z] Cytoskeleton;[R] General function prediction only;
[truncated: 30 more rows]
