# Supplementary material for: Comparative iTRAQ proteomic profiling of proteins associated with the adaptation of brown planthopper to moderately resistant vs. susceptible rice varieties
Source: PLoS One. 2020 Sep 9;15(9):e0238549. doi: 10.1371/journal.pone.0238549 (PMC7480849; doi:10.1371/journal.pone.0238549)
Supplement: S2 Table — (XLSX) [file pone.0238549.s002.xlsx]

## Sheet: MF
Table S2. Functional annotation and classification of proteins.
GO_ID	GO_Name	No. of Proteins	ProteinIDs
GO:0045182	translation regulator activity	1	c90494_g1
GO:0009055	electron carrier activity	4	c84680_g1;c70816_g1;c93616_g1;c75412_g1
GO:0016530	metallochaperone activity	1	c77351_g1
GO:0004871	signal transducer activity	3	c185937_g1;c75226_g2;c91480_g2
GO:0003824	catalytic activity	106	c90478_g1;c77666_g1;c91335_g1;c56717_g1;c74950_g1;c75077_g1;c92534_g1;c82433_g2;c44514_g1;c72207_g1;c68656_g3;c90660_g1;c84631_g1;c87843_g1;c85035_g2;c78317_g1;c184772_g1;c70816_g1;c93616_g1;c76088_g1;c90422_g1;c68275_g1;c91837_g1;c67875_g1;c86229_g5;c91620_g2;c77525_g1;c68417_g1;c89882_g2;c88560_g1;c80324_g1;c75226_g2;c74981_g1;c81667_g1;c81513_g1;c86523_g1;c64380_g1;c65135_g1;c44005_g1;c75023_g…
GO:0005488	binding	123	c66233_g1;c94392_g1;c91335_g1;c92534_g1;c68656_g3;c90660_g1;c72388_g1;c184772_g1;c90494_g1;c87843_g1;c68275_g1;c91620_g2;c77380_g1;c81513_g1;c62508_g2;c91480_g2;c92355_g1;c75412_g1;c72557_g1;c80741_g1;c90422_g1;c59055_g2;c94341_g1;c91837_g1;c14601_g1;c75764_g2;c83090_g1;c73403_g1;c75556_g1;c81637_g1;c74950_g1;c64235_g1;c84631_g1;c85797_g2;c85035_g2;c88782_g2;c118357_g1;c89503_g1;c89673_g1;c44005_…
GO:0016015	morphogen activity	1	c94291_g2
GO:0005198	structural molecule activity	18	c63208_g1;c70346_g1;c63899_g1;c44307_g1;c44005_g1;c132983_g1;c92429_g1;c59549_g1;c88782_g2;c76653_g1;c28666_g1;c66805_g1;c56710_g1;c80854_g1;c71078_g1;c67062_g1;c59045_g1;c91071_g1
GO:0060089	molecular transducer activity	1	c185937_g1
GO:0016209	antioxidant activity	1	c14601_g1
GO:0001071	nucleic acid binding transcription factor activity	2	c59162_g1;c94291_g2
GO:0045735	nutrient reservoir activity	2	c88235_g1;c91900_g1
GO:0000988	transcription factor activity, protein binding	1	c81998_g1
GO:0098772	molecular function regulator	10	c155484_g1;c71773_g1;c77533_g1;c94341_g1;c82015_g1;c68275_g1;c81090_g1;c74889_g2;c87481_g1;c74074_g1
GO:0005215	transporter activity	19	c80741_g1;c77380_g1;c89673_g1;c84938_g1;c78299_g1;c88235_g1;c75436_g2;c61112_g2;c70816_g1;c74950_g1;c77498_g1;c78810_g1;c67050_g1;c81676_g1;c4205_g1;c68649_g1;c67158_g1;c89503_g1;c94666_g1

## Sheet: CC
Table S2. Functional annotation and classification of proteins.
GO_ID	GO_Name	No. of Proteins	ProteinIDs
GO:0044421	extracellular region part	32	c90478_g1;c90660_g1;c78317_g1;c94305_g2;c184772_g1;c118357_g1;c80324_g1;c74714_g1;c81513_g1;c64380_g1;c93620_g1;c88192_g1;c155484_g1;c89180_g5;c7066_g1;c74889_g2;c85106_g1;c14601_g1;c77498_g1;c89862_g3;c92278_g1;c81090_g1;c74074_g1;c75764_g2;c20491_g1;c93864_g1;c75436_g2;c79620_g1;c88157_g1;c84177_g1;c64305_g1;c91900_g1
GO:0005623	cell	159	c94392_g1;c91335_g1;c92534_g1;c72207_g1;c68656_g3;c90660_g1;c65153_g1;c184772_g1;c76653_g1;c90494_g1;c68275_g1;c91620_g2;c44307_g1;c93771_g1;c77380_g1;c81513_g1;c81676_g1;c93190_g1;c75412_g1;c72557_g1;c89529_g1;c80741_g1;c90422_g1;c59055_g2;c94341_g1;c88176_g1;c21638_g1;c28666_g1;c14601_g1;c38383_g1;c74074_g1;c76460_g1;c75764_g2;c91804_g1;c70963_g1;c94666_g1;c73403_g1;c75556_g1;c81637_g1;c74950_g…
GO:0030054	cell junction	12	c92116_g1;c94341_g1;c155484_g1;c64380_g1;c81676_g1;c93864_g1;c94305_g2;c69960_g1;c90143_g2;c61112_g2;c88782_g2;c69407_g1
GO:0031974	membrane-enclosed lumen	33	c91335_g1;c64235_g1;c44514_g1;c85797_g2;c94305_g2;c90494_g1;c91837_g1;c90422_g1;c118357_g1;c80324_g1;c74714_g1;c86523_g1;c64380_g1;c80854_g1;c80184_g1;c93190_g1;c88192_g1;c59162_g1;c70279_g1;c81998_g1;c88657_g1;c75669_g1;c62253_g1;c72938_g1;c89862_g3;c88176_g1;c87481_g1;c75764_g2;c90324_g1;c70346_g1;c20491_g1;c82433_g2;c61112_g2
GO:0031012	extracellular matrix	5	c89180_g5;c92278_g1;c94305_g2;c184772_g1;c93864_g1
GO:0032991	macromolecular complex	59	c94392_g1;c56717_g1;c74950_g1;c80854_g1;c90660_g1;c84631_g1;c85797_g2;c74074_g1;c65153_g1;c90494_g1;c68275_g1;c91837_g1;c118357_g1;c91620_g2;c66633_g1;c77533_g1;c64380_g1;c62508_g2;c93190_g1;c62508_g1;c88176_g1;c59162_g1;c67062_g1;c56710_g1;c81998_g1;c59045_g1;c71078_g1;c132983_g1;c75555_g1;c7066_g1;c73109_g1;c72343_g1;c59055_g2;c44307_g1;c76659_g1;c87672_g2;c84686_g1;c59549_g1;c28666_g1;c72938_g…
GO:0044456	synapse part	4	c88782_g2;c69407_g1;c4205_g1;c90143_g2
GO:0099512	supramolecular fiber	4	c94392_g1;c44005_g1;c83008_g3;c88657_g1
GO:0044425	membrane part	41	c74950_g1;c90660_g1;c88782_g2;c68417_g1;c88560_g1;c80324_g1;c185937_g1;c82348_g1;c75077_g1;c93771_g1;c81667_g1;c81676_g1;c84938_g1;c75226_g2;c92730_g1;c75412_g1;c90091_g2;c4205_g1;c84680_g1;c68649_g1;c89503_g1;c62253_g1;c72343_g1;c87672_g2;c78299_g1;c90143_g2;c69407_g1;c67158_g1;c38383_g1;c61112_g2;c90849_g1;c88657_g1;c91804_g1;c74502_g1;c91071_g1;c94666_g1;c81030_g1;c70816_g1;c67050_g1;c73109_g1…
GO:0005576	extracellular region	49	c90478_g1;c90660_g1;c73097_g1;c78317_g1;c94305_g2;c44177_g1;c86841_g1;c184772_g1;c90422_g1;c118357_g1;c89673_g1;c80324_g1;c74714_g1;c81513_g1;c64380_g1;c93620_g1;c88192_g1;c92355_g1;c155484_g1;c81212_g1;c89180_g5;c73739_g1;c71265_g1;c7066_g1;c74889_g2;c85106_g1;c71773_g1;c81122_g1;c14601_g1;c77498_g1;c89862_g3;c92278_g1;c80885_g2;c81090_g1;c87481_g1;c74074_g1;c76460_g1;c75764_g2;c20491_g1;c93864_…
GO:0045202	synapse	6	c88782_g2;c155484_g1;c4205_g1;c69407_g1;c90143_g2;c94291_g2
GO:0044422	organelle part	76	c91335_g1;c74950_g1;c64235_g1;c90660_g1;c84631_g1;c85797_g2;c90750_g1;c94305_g2;c94392_g1;c90494_g1;c90422_g1;c91837_g1;c118357_g1;c70816_g1;c93190_g1;c80324_g1;c84686_g1;c74714_g1;c66633_g1;c81667_g1;c86523_g1;c64380_g1;c88192_g1;c44005_g1;c7066_g1;c84938_g1;c62508_g2;c80184_g1;c62508_g1;c87672_g2;c92730_g1;c75412_g1;c90091_g2;c67158_g1;c89529_g1;c88176_g1;c38383_g1;c59162_g1;c70279_g1;c84680_g1…
GO:0044464	cell part	159	c94392_g1;c91335_g1;c92534_g1;c72207_g1;c68656_g3;c90660_g1;c65153_g1;c184772_g1;c76653_g1;c90494_g1;c68275_g1;c91620_g2;c44307_g1;c93771_g1;c77380_g1;c81513_g1;c81676_g1;c93190_g1;c75412_g1;c72557_g1;c89529_g1;c80741_g1;c90422_g1;c59055_g2;c94341_g1;c88176_g1;c21638_g1;c28666_g1;c14601_g1;c38383_g1;c74074_g1;c76460_g1;c75764_g2;c91804_g1;c70963_g1;c94666_g1;c73403_g1;c75556_g1;c81637_g1;c74950_g…
GO:0043226	organelle	126	c94392_g1;c91335_g1;c92534_g1;c90660_g1;c184772_g1;c90494_g1;c44307_g1;c81513_g1;c93190_g1;c75412_g1;c72557_g1;c89529_g1;c90422_g1;c59055_g2;c88176_g1;c28666_g1;c14601_g1;c38383_g1;c74074_g1;c76460_g1;c75764_g2;c94666_g1;c75556_g1;c74950_g1;c64235_g1;c84631_g1;c85797_g2;c85035_g2;c88782_g2;c118357_g1;c81667_g1;c44005_g1;c80854_g1;c84938_g1;c62508_g2;c62508_g1;c91480_g2;c90091_g2;c59162_g1;c59045_…
GO:0016020	membrane	60	c74950_g1;c90660_g1;c90750_g1;c88782_g2;c91837_g1;c68417_g1;c88560_g1;c80324_g1;c185937_g1;c82348_g1;c75077_g1;c93771_g1;c81667_g1;c64380_g1;c81676_g1;c7066_g1;c80854_g1;c84938_g1;c69960_g1;c80184_g1;c75226_g2;c92730_g1;c75412_g1;c90091_g2;c155484_g1;c67158_g1;c38383_g1;c4205_g1;c70279_g1;c84680_g1;c68649_g1;c77566_g1;c62253_g1;c72343_g1;c87672_g2;c91337_g2;c91071_g1;c85106_g1;c90478_g1;c89529_g1…
GO:0044420	extracellular matrix component	4	c92278_g1;c94305_g2;c89180_g5;c93864_g1

## Sheet: BP
S2 Table. Functional annotation and classification of proteins.
GO_ID	GO_Name	No. of Proteins	ProteinIDs
GO:0009987	cellular process	145	c66233_g1;c94392_g1;c91335_g1;c72207_g1;c68656_g3;c90660_g1;c65153_g1;c184772_g1;c90494_g1;c87843_g1;c68275_g1;c91620_g2;c89673_g1;c44307_g1;c93771_g1;c81513_g1;c81676_g1;c93190_g1;c72557_g1;c89529_g1;c80741_g1;c90422_g1;c94341_g1;c88176_g1;c28666_g1;c14601_g1;c81873_g1;c74074_g1;c75764_g2;c91804_g1;c70963_g1;c94666_g1;c83090_g1;c75556_g1;c81637_g1;c74950_g1;c84631_g1;c85797_g2;c85035_g2;c88782_g…
GO:0048511	rhythmic process	4	c75556_g1;c81998_g1;c91337_g2;c67875_g1
GO:0001906	cell killing	1	c14601_g1
GO:0008152	metabolic process	123	c66233_g1;c72207_g1;c68656_g3;c90660_g1;c184772_g1;c90494_g1;c87843_g1;c68275_g1;c91620_g2;c44307_g1;c81513_g1;c72557_g1;c80741_g1;c90422_g1;c59055_g2;c94341_g1;c21638_g1;c28666_g1;c38383_g1;c74074_g1;c76460_g1;c75764_g2;c94666_g1;c83090_g1;c75556_g1;c81637_g1;c74950_g1;c84631_g1;c85797_g2;c85035_g2;c67875_g1;c118357_g1;c68417_g1;c81667_g1;c80854_g1;c84938_g1;c76659_g1;c91480_g2;c90091_g2;c59162_…
GO:0051179	localization	43	c94392_g1;c74950_g1;c80854_g1;c90660_g1;c94305_g2;c88782_g2;c79620_g1;c4205_g1;c88560_g1;c74981_g1;c81676_g1;c84938_g1;c69960_g1;c80184_g1;c75226_g2;c91480_g2;c66214_g1;c155484_g1;c89180_g5;c68649_g1;c88657_g1;c94291_g2;c77351_g1;c76659_g1;c87672_g2;c85106_g1;c94341_g1;c78299_g1;c90143_g2;c61112_g2;c14601_g1;c77498_g1;c73109_g1;c84686_g1;c75764_g2;c74502_g1;c20491_g1;c91071_g1;c94666_g1;c81030_g1…
GO:0099531	presynaptic process involved in synaptic transmission	2	c4205_g1;c90143_g2
GO:0051704	multi-organism process	22	c80885_g2;c90478_g1;c155484_g1;c89180_g5;c64380_g1;c87672_g2;c94392_g1;c80854_g1;c44177_g1;c61112_g2;c84686_g1;c91480_g2;c92730_g1;c91837_g1;c85603_g1;c81212_g1;c84680_g1;c138725_g1;c81637_g1;c77566_g1;c80324_g1;c94291_g2
GO:0040011	locomotion	16	c94392_g1;c94341_g1;c75436_g2;c93771_g1;c84686_g1;c88157_g1;c83025_g1;c88192_g1;c88782_g2;c91480_g2;c77498_g1;c155484_g1;c89180_g5;c88657_g1;c80324_g1;c94291_g2
GO:0048518	positive regulation of biological process	38	c94392_g1;c64235_g1;c84631_g1;c90494_g1;c88782_g2;c118357_g1;c91620_g2;c80324_g1;c94291_g2;c81667_g1;c77533_g1;c64380_g1;c84938_g1;c69960_g1;c75226_g2;c91480_g2;c155484_g1;c88176_g1;c89180_g5;c81998_g1;c88657_g1;c77566_g1;c81974_g1;c75555_g1;c76659_g1;c94341_g1;c91337_g2;c61112_g2;c72938_g1;c4205_g1;c80885_g2;c73384_g1;c84686_g1;c76460_g1;c75764_g2;c81030_g1;c83025_g1;c75556_g1
GO:0022610	biological adhesion	6	c77498_g1;c91804_g1;c75436_g2;c93771_g1;c92278_g1;c89180_g5
GO:0044699	single-organism process	132	c66233_g1;c94392_g1;c72207_g1;c68656_g3;c90660_g1;c65153_g1;c184772_g1;c87843_g1;c68275_g1;c91620_g2;c93771_g1;c81513_g1;c81676_g1;c91480_g2;c75412_g1;c72557_g1;c89529_g1;c70279_g1;c80741_g1;c94341_g1;c14601_g1;c81873_g1;c38383_g1;c74074_g1;c76460_g1;c75764_g2;c91804_g1;c70963_g1;c83090_g1;c75556_g1;c81637_g1;c94666_g1;c74950_g1;c85035_g2;c88782_g2;c67875_g1;c118357_g1;c68417_g1;c89503_g1;c81667_…
GO:0048519	negative regulation of biological process	34	c92116_g1;c77666_g1;c65153_g1;c88782_g2;c68275_g1;c118357_g1;c80324_g1;c81513_g1;c80854_g1;c80184_g1;c75226_g2;c91480_g2;c155484_g1;c4205_g1;c59162_g1;c81998_g1;c88657_g1;c20491_g1;c94291_g2;c81974_g1;c7066_g1;c76659_g1;c87672_g2;c85106_g1;c84686_g1;c77498_g1;c87481_g1;c75764_g2;c77703_g1;c75436_g2;c83025_g1;c85603_g1;c75556_g1;c73109_g1
GO:0040007	growth	12	c77666_g1;c88657_g1;c64235_g1;c76659_g1;c81030_g1;c75436_g2;c61112_g2;c184772_g1;c64380_g1;c91480_g2;c77498_g1;c84686_g1
GO:0071840	cellular component organization or biogenesis	58	c90478_g1;c94392_g1;c56717_g1;c64235_g1;c90660_g1;c85797_g2;c90750_g1;c94305_g2;c77666_g1;c88782_g2;c91837_g1;c118357_g1;c68417_g1;c80324_g1;c93771_g1;c66633_g1;c81513_g1;c86523_g1;c77533_g1;c65135_g1;c80854_g1;c78317_g1;c93190_g1;c69407_g1;c90091_g2;c155484_g1;c89180_g5;c88657_g1;c75555_g1;c7066_g1;c76659_g1;c87672_g2;c91337_g2;c85106_g1;c94341_g1;c75077_g1;c90143_g2;c84686_g1;c59549_g1;c72938_g…
GO:0050896	response to stimulus	74	c94392_g1;c77666_g1;c90478_g1;c64235_g1;c84631_g1;c91837_g1;c44177_g1;c184772_g1;c88782_g2;c118357_g1;c68275_g1;c67875_g1;c89673_g1;c91620_g2;c92116_g1;c80324_g1;c93771_g1;c81667_g1;c80854_g1;c84938_g1;c69960_g1;c82015_g1;c80184_g1;c88192_g1;c75226_g2;c91480_g2;c138725_g1;c92730_g1;c155484_g1;c89529_g1;c89180_g5;c70279_g1;c84680_g1;c81998_g1;c88657_g1;c83008_g3;c77566_g1;c94291_g2;c77351_g1;c8074…
GO:0050789	regulation of biological process	68	c94392_g1;c74950_g1;c64235_g1;c84631_g1;c65153_g1;c77666_g1;c90494_g1;c88782_g2;c68275_g1;c67875_g1;c118357_g1;c73384_g1;c89673_g1;c91620_g2;c92116_g1;c80324_g1;c81667_g1;c81513_g1;c77533_g1;c64380_g1;c80854_g1;c84938_g1;c69960_g1;c82015_g1;c80184_g1;c75226_g2;c91480_g2;c155484_g1;c88176_g1;c89180_g5;c59162_g1;c70279_g1;c81998_g1;c88657_g1;c77566_g1;c94291_g2;c80741_g1;c81974_g1;c62253_g1;c75555_…
GO:0000003	reproduction	13	c90478_g1;c89180_g5;c87672_g2;c81637_g1;c44177_g1;c83025_g1;c91480_g2;c85603_g1;c81212_g1;c94392_g1;c84686_g1;c80324_g1;c94291_g2
GO:0023052	signaling	40	c77666_g1;c74950_g1;c64235_g1;c88782_g2;c89673_g1;c91620_g2;c80324_g1;c94291_g2;c80854_g1;c84938_g1;c69960_g1;c82015_g1;c80184_g1;c75226_g2;c91480_g2;c4205_g1;c70279_g1;c81998_g1;c88657_g1;c80741_g1;c81974_g1;c75555_g1;c76659_g1;c87672_g2;c85106_g1;c94341_g1;c91337_g2;c90143_g2;c84686_g1;c14601_g1;c77498_g1;c80885_g2;c93190_g1;c87481_g1;c75764_g2;c81030_g1;c75436_g2;c185937_g1;c75556_g1;c73109_g1
GO:0032501	multicellular organismal process	62	c90478_g1;c92116_g1;c94392_g1;c64235_g1;c94305_g2;c184772_g1;c88782_g2;c68275_g1;c67875_g1;c91620_g2;c68417_g1;c88560_g1;c80324_g1;c93771_g1;c81513_g1;c64380_g1;c78317_g1;c69960_g1;c88192_g1;c75226_g2;c91480_g2;c75412_g1;c155484_g1;c89529_g1;c81212_g1;c89180_g5;c81998_g1;c88657_g1;c89503_g1;c91804_g1;c83008_g3;c94291_g2;c70963_g1;c80741_g1;c75555_g1;c71773_g1;c87672_g2;c94341_g1;c91337_g2;c90143_…
GO:0002376	immune system process	14	c80885_g2;c75555_g1;c7066_g1;c75436_g2;c88157_g1;c91480_g2;c14601_g1;c77498_g1;c85603_g1;c138725_g1;c89180_g5;c81637_g1;c94291_g2;c80324_g1
GO:0065007	biological regulation	73	c94392_g1;c74950_g1;c64235_g1;c84631_g1;c65153_g1;c77666_g1;c90494_g1;c88782_g2;c68275_g1;c67875_g1;c118357_g1;c73384_g1;c89673_g1;c91620_g2;c92116_g1;c88560_g1;c80324_g1;c74981_g1;c81667_g1;c81513_g1;c77533_g1;c64380_g1;c80854_g1;c84938_g1;c69960_g1;c82015_g1;c80184_g1;c75226_g2;c91480_g2;c155484_g1;c88176_g1;c89180_g5;c59162_g1;c70279_g1;c81998_g1;c88657_g1;c77566_g1;c94291_g2;c77351_g1;c80885_…
GO:0022414	reproductive process	13	c90478_g1;c89180_g5;c87672_g2;c81637_g1;c44177_g1;c83025_g1;c91480_g2;c85603_g1;c81212_g1;c94392_g1;c84686_g1;c80324_g1;c94291_g2
GO:0098754	detoxification	1	c14601_g1
GO:0007610	behavior	7	c74714_g1;c44177_g1;c88192_g1;c85603_g1;c67875_g1;c81212_g1;c4205_g1
GO:0032502	developmental process	54	c90478_g1;c92116_g1;c94392_g1;c74950_g1;c64235_g1;c44514_g1;c94305_g2;c184772_g1;c88782_g2;c68275_g1;c67875_g1;c91620_g2;c68417_g1;c88560_g1;c80324_g1;c93771_g1;c81513_g1;c64380_g1;c69960_g1;c88192_g1;c91480_g2;c75412_g1;c155484_g1;c89529_g1;c81212_g1;c89180_g5;c81998_g1;c88657_g1;c89503_g1;c91804_g1;c83008_g3;c94291_g2;c75555_g1;c71773_g1;c87672_g2;c94341_g1;c90143_g2;c75556_g1;c89000_g1;c72938_…
