# Supplementary material for: Comparative iTRAQ proteomic profiling of proteins associated with the adaptation of brown planthopper to moderately resistant vs. susceptible rice varieties
Source: PLoS One. 2020 Sep 9;15(9):e0238549. doi: 10.1371/journal.pone.0238549 (PMC7480849; doi:10.1371/journal.pone.0238549)
Supplement: S3 Table — (XLSX) [file pone.0238549.s003.xlsx]

## Sheet: MF_Enrich
S3 Table. Functional enrichment in differentially expressed proteins.
Category_ID	Category_Name	Diffmapping	ProteinMapping	DiffNum	ProteinNum	FoldEnrichment	Fisher's exact test p value	Mapping ProteinIDs
GO:0043178	alcohol binding	4	6	180	2277	8.43333	0.000499837	c75436_g2;c61112_g2;c77498_g1;c80741_g1
GO:0032934	sterol binding	3	4	180	2277	9.4875	0.00183217	c75436_g2;c61112_g2;c77498_g1
GO:0008028	monocarboxylic acid transmembrane transporter activity	3	4	180	2277	9.4875	0.00183217	c78299_g1;c4205_g1;c84938_g1
GO:0016615	malate dehydrogenase activity	3	5	180	2277	7.59	0.00431404	c86229_g5;c72207_g1;c44514_g1
GO:0016892	endoribonuclease activity, producing 3'-phosphomonoesters	2	2	180	2277	12.65	0.00621713	c90422_g1;c81513_g1
GO:0016894	endonuclease activity, active with either ribo- or deoxyribonucleic acids and producing 3'-phosphomonoesters	2	2	180	2277	12.65	0.00621713	c90422_g1;c81513_g1
GO:0050833	pyruvate transmembrane transporter activity	2	2	180	2277	12.65	0.00621713	c78299_g1;c84938_g1
GO:0005344	oxygen transporter activity	2	2	180	2277	12.65	0.00621713	c78810_g1;c77380_g1
GO:0050308	sugar-phosphatase activity	2	2	180	2277	12.65	0.00621713	c91620_g2;c77666_g1
GO:0005496	steroid binding	3	7	180	2277	5.42143	0.0134037	c75436_g2;c61112_g2;c77498_g1
GO:0097157	pre-mRNA intronic binding	2	3	180	2277	8.43333	0.0176785	c91837_g1;c20491_g1
GO:0019825	oxygen binding	2	3	180	2277	8.43333	0.0176785	c78810_g1;c77380_g1
GO:0032450	maltose alpha-glucosidase activity	2	3	180	2277	8.43333	0.0176785	c77525_g1;c90098_g1
GO:0004558	alpha-1,4-glucosidase activity	2	3	180	2277	8.43333	0.0176785	c77525_g1;c90098_g1
GO:0019203	carbohydrate phosphatase activity	2	3	180	2277	8.43333	0.0176785	c91620_g2;c77666_g1
GO:0015485	cholesterol binding	2	3	180	2277	8.43333	0.0176785	c75436_g2;c77498_g1
GO:0030060	L-malate dehydrogenase activity	2	4	180	2277	6.325	0.0335249	c72207_g1;c44514_g1
GO:0008289	lipid binding	11	78	180	2277	1.78397	0.0399212	c73739_g1;c81513_g1;c155484_g1;c69407_g1;c73109_g1;c66214_g1;c80741_g1;c89673_g1;c61112_g2;c77498_g1;c75436_g2
GO:0016830	carbon-carbon lyase activity	4	18	180	2277	2.81111	0.0480647	c67009_g1;c86229_g5;c75023_g1;c77703_g1
GO:0005342	organic acid transmembrane transporter activity	3	11	180	2277	3.45	0.0499432	c84938_g1;c78299_g1;c4205_g1
GO:0046943	carboxylic acid transmembrane transporter activity	3	11	180	2277	3.45	0.0499432	c84938_g1;c78299_g1;c4205_g1

## Sheet: CC_Enrich
S3 Table. Functional enrichment in differentially expressed proteins.
Category_ID	Category_Name	Diffmapping	ProteinMapping	DiffNum	ProteinNum	FoldEnrichment	Fisher's exact test p value	Mapping ProteinIDs
GO:0005576	extracellular region	49	437	182	2468	1.52051	0.000851055	c90478_g1;c90660_g1;c73097_g1;c78317_g1;c94305_g2;c44177_g1;c86841_g1;c184772_g1;c90422_g1;c118357_g1;c89673_g1;c80324_g1;c74714_g1;c81513_g1;c64380_g1;c93620_g1;c88192_g1;c92355_g1;c155484_g1;c81212_g1;c89180_g5;c73739_g1;c71265_g1;c7066_g1;c74889_g2;c85106_g1;c71773_g1;c81122_g1;c14601_g1;c77498_g1;c89862_g3;c92278_g1;c80885_g2;c81090_g1;c87481_g1;c74074_g1;c76460_g1;c75764_g2;c20491_g1;c93864_…
GO:0005788	endoplasmic reticulum lumen	7	24	182	2468	3.95513	0.00124448	c64380_g1;c75764_g2;c88192_g1;c91335_g1;c90422_g1;c75669_g1;c87481_g1
GO:0005615	extracellular space	13	72	182	2468	2.44841	0.00183683	c90478_g1;c88192_g1;c94305_g2;c74889_g2;c91900_g1;c77498_g1;c155484_g1;c14601_g1;c75436_g2;c79620_g1;c80324_g1;c88157_g1;c64305_g1
GO:0008290	F-actin capping protein complex	2	2	182	2468	13.5604	0.00541048	c87672_g2;c84686_g1
GO:0005604	basement membrane	4	11	182	2468	4.93107	0.00625705	c92278_g1;c94305_g2;c89180_g5;c93864_g1
GO:0044420	extracellular matrix component	4	12	182	2468	4.52015	0.00885203	c92278_g1;c94305_g2;c89180_g5;c93864_g1
GO:0031390	Ctf18 RFC-like complex	2	3	182	2468	9.04029	0.0154416	c84631_g1;c73384_g1
GO:0005663	DNA replication factor C complex	2	3	182	2468	9.04029	0.0154416	c84631_g1;c73384_g1
GO:0031012	extracellular matrix	5	21	182	2468	3.22868	0.0158882	c89180_g5;c92278_g1;c94305_g2;c184772_g1;c93864_g1
GO:0005578	proteinaceous extracellular matrix	4	16	182	2468	3.39011	0.0257935	c89180_g5;c92278_g1;c94305_g2;c93864_g1
GO:0005775	vacuolar lumen	3	10	182	2468	4.06813	0.0321621	c89862_g3;c80324_g1;c90422_g1
GO:0043202	lysosomal lumen	3	10	182	2468	4.06813	0.0321621	c89862_g3;c80324_g1;c90422_g1
GO:0000786	nucleosome	3	10	182	2468	4.06813	0.0321621	c62508_g1;c118357_g1;c62508_g2
GO:0005764	lysosome	9	63	182	2468	1.93721	0.0388037	c89882_g2;c88782_g2;c89000_g1;c81030_g1;c89862_g3;c85243_g2;c90422_g1;c141815_g1;c80324_g1
GO:0044815	DNA packaging complex	3	11	182	2468	3.6983	0.0418764	c62508_g1;c118357_g1;c62508_g2
GO:0000323	lytic vacuole	9	64	182	2468	1.90694	0.0423843	c89882_g2;c88782_g2;c89000_g1;c81030_g1;c89862_g3;c85243_g2;c90422_g1;c141815_g1;c80324_g1
GO:0016589	NURF complex	2	5	182	2468	5.42418	0.0466282	c75555_g1;c75556_g1
GO:0005719	nuclear euchromatin	2	5	182	2468	5.42418	0.0466282	c118357_g1;c72938_g1
GO:0005605	basal lamina	2	5	182	2468	5.42418	0.0466282	c89180_g5;c94305_g2
GO:0005901	caveola	2	5	182	2468	5.42418	0.0466282	c88657_g1;c80324_g1

## Sheet: BP_Enrich
S3 Table. Functional enrichment in differentially expressed proteins.
Category_ID	Category_Name	Diffmapping	ProteinMapping	DiffNum	ProteinNum	FoldEnrichment	Fisher's exact test p value	Mapping ProteinIDs
GO:0050896	response to stimulus	74	789	170	2322	1.28106	0.00453747	c94392_g1;c77666_g1;c90478_g1;c64235_g1;c84631_g1;c91837_g1;c44177_g1;c184772_g1;c88782_g2;c118357_g1;c68275_g1;c67875_g1;c89673_g1;c91620_g2;c92116_g1;c80324_g1;c93771_g1;c81667_g1;c80854_g1;c84938_g1;c69960_g1;c82015_g1;c80184_g1;c88192_g1;c75226_g2;c91480_g2;c138725_g1;c92730_g1;c155484_g1;c89529_g1;c89180_g5;c70279_g1;c84680_g1;c81998_g1;c88657_g1;c83008_g3;c77566_g1;c94291_g2;c77351_g1;c8074…
GO:0042221	response to chemical	38	344	170	2322	1.50882	0.00413314	c92116_g1;c94392_g1;c77666_g1;c64235_g1;c84631_g1;c184772_g1;c88782_g2;c68275_g1;c91837_g1;c118357_g1;c91620_g2;c80324_g1;c93771_g1;c81667_g1;c81513_g1;c80854_g1;c84938_g1;c80184_g1;c88192_g1;c92730_g1;c155484_g1;c90133_g1;c4205_g1;c81998_g1;c88657_g1;c20491_g1;c83008_g3;c75555_g1;c7066_g1;c85106_g1;c14601_g1;c77498_g1;c81030_g1;c75436_g2;c83025_g1;c85603_g1;c75556_g1;c73109_g1
GO:0048583	regulation of response to stimulus	31	286	170	2322	1.4805	0.0130484	c75764_g2;c77666_g1;c88657_g1;c77498_g1;c87481_g1;c75555_g1;c7066_g1;c76659_g1;c87672_g2;c85106_g1;c80854_g1;c84938_g1;c82015_g1;c81030_g1;c75436_g2;c75226_g2;c91480_g2;c81974_g1;c64235_g1;c14601_g1;c83025_g1;c85603_g1;c67875_g1;c89180_g5;c80885_g2;c81998_g1;c77566_g1;c73109_g1;c84686_g1;c80324_g1;c94291_g2
GO:0009605	response to external stimulus	28	232	170	2322	1.64848	0.00423514	c90478_g1;c93771_g1;c83025_g1;c81667_g1;c7066_g1;c80741_g1;c44177_g1;c75436_g2;c185937_g1;c184772_g1;c88192_g1;c75226_g2;c88782_g2;c92730_g1;c89180_g5;c77498_g1;c91837_g1;c85603_g1;c138725_g1;c84680_g1;c91620_g2;c73109_g1;c80885_g2;c94392_g1;c77566_g1;c80324_g1;c94291_g2;c64235_g1
GO:0010033	response to organic substance	26	233	170	2322	1.52416	0.0161502	c92730_g1;c20491_g1;c81667_g1;c80854_g1;c155484_g1;c75555_g1;c81513_g1;c7066_g1;c84631_g1;c68275_g1;c84938_g1;c81030_g1;c80184_g1;c184772_g1;c83008_g3;c64235_g1;c4205_g1;c91837_g1;c75556_g1;c118357_g1;c73109_g1;c81998_g1;c88657_g1;c91620_g2;c92116_g1;c80324_g1
GO:0033554	cellular response to stress	24	231	170	2322	1.4191	0.0444181	c75764_g2;c77703_g1;c62253_g1;c7066_g1;c82433_g2;c76659_g1;c87672_g2;c68275_g1;c85106_g1;c80854_g1;c75436_g2;c83025_g1;c75226_g2;c90133_g1;c4205_g1;c91480_g2;c64235_g1;c14601_g1;c77498_g1;c85603_g1;c81998_g1;c88657_g1;c73109_g1;c84686_g1
GO:0010646	regulation of cell communication	24	232	170	2322	1.41298	0.0463969	c75764_g2;c77666_g1;c88657_g1;c81974_g1;c77498_g1;c87481_g1;c64235_g1;c75555_g1;c7066_g1;c76659_g1;c87672_g2;c85106_g1;c84938_g1;c82015_g1;c81030_g1;c80184_g1;c75436_g2;c84686_g1;c91480_g2;c14601_g1;c4205_g1;c73109_g1;c80885_g2;c81998_g1
GO:0070887	cellular response to chemical stimulus	22	182	170	2322	1.65107	0.0110561	c77666_g1;c81667_g1;c80854_g1;c75555_g1;c7066_g1;c85106_g1;c84938_g1;c81030_g1;c88782_g2;c64235_g1;c14601_g1;c155484_g1;c91837_g1;c75556_g1;c90133_g1;c118357_g1;c92730_g1;c73109_g1;c81998_g1;c88657_g1;c20491_g1;c80324_g1
GO:0065009	regulation of molecular function	22	197	170	2322	1.52535	0.0262221	c75764_g2;c83025_g1;c88657_g1;c81974_g1;c155484_g1;c77533_g1;c84631_g1;c76659_g1;c94341_g1;c69960_g1;c82015_g1;c81030_g1;c75226_g2;c88782_g2;c91480_g2;c68275_g1;c88176_g1;c91620_g2;c73109_g1;c73384_g1;c87481_g1;c80324_g1
GO:0009892	negative regulation of metabolic process	22	206	170	2322	1.45871	0.0410514	c75764_g2;c84686_g1;c77666_g1;c81513_g1;c7066_g1;c92116_g1;c76659_g1;c87672_g2;c80854_g1;c94291_g2;c88657_g1;c75436_g2;c75226_g2;c77498_g1;c68275_g1;c85603_g1;c75556_g1;c118357_g1;c59162_g1;c73109_g1;c81998_g1;c20491_g1
GO:0005975	carbohydrate metabolic process	21	190	170	2322	1.50966	0.0328087	c77666_g1;c74950_g1;c77498_g1;c90098_g1;c44514_g1;c81905_g1;c68656_g3;c90660_g1;c7066_g1;c80854_g1;c93620_g1;c82015_g1;c75436_g2;c184772_g1;c77703_g1;c81122_g1;c85603_g1;c91620_g2;c141815_g1;c81637_g1;c94291_g2
GO:0010605	negative regulation of macromolecule metabolic process	21	190	170	2322	1.50966	0.0328087	c75764_g2;c84686_g1;c81513_g1;c92116_g1;c76659_g1;c87672_g2;c7066_g1;c80854_g1;c88657_g1;c75436_g2;c75226_g2;c77498_g1;c68275_g1;c85603_g1;c75556_g1;c118357_g1;c59162_g1;c73109_g1;c81998_g1;c20491_g1;c94291_g2
GO:1901700	response to oxygen-containing compound	20	122	170	2322	2.23915	0.000377204	c81667_g1;c75555_g1;c84938_g1;c81030_g1;c80184_g1;c184772_g1;c92730_g1;c14601_g1;c75436_g2;c77498_g1;c4205_g1;c68275_g1;c91837_g1;c75556_g1;c118357_g1;c91620_g2;c88657_g1;c83008_g3;c80324_g1;c64235_g1
GO:0031324	negative regulation of cellular metabolic process	20	182	170	2322	1.50097	0.0389288	c84686_g1;c77666_g1;c81513_g1;c92116_g1;c76659_g1;c87672_g2;c7066_g1;c94291_g2;c88657_g1;c75436_g2;c75226_g2;c77498_g1;c68275_g1;c85603_g1;c75556_g1;c118357_g1;c59162_g1;c73109_g1;c81998_g1;c20491_g1
GO:0080134	regulation of response to stress	19	125	170	2322	2.07614	0.00139255	c75764_g2;c7066_g1;c76659_g1;c87672_g2;c80854_g1;c75436_g2;c75226_g2;c14601_g1;c77498_g1;c85603_g1;c89180_g5;c73109_g1;c80885_g2;c81998_g1;c88657_g1;c77566_g1;c84686_g1;c80324_g1;c94291_g2
GO:0044093	positive regulation of molecular function	17	113	170	2322	2.05487	0.00280237	c75764_g2;c81974_g1;c77533_g1;c84631_g1;c76659_g1;c94341_g1;c69960_g1;c82015_g1;c81030_g1;c83025_g1;c75226_g2;c91480_g2;c155484_g1;c68275_g1;c88176_g1;c91620_g2;c73384_g1
GO:0009719	response to endogenous stimulus	17	125	170	2322	1.8576	0.00808187	c81667_g1;c64235_g1;c75555_g1;c92116_g1;c68275_g1;c81030_g1;c184772_g1;c92730_g1;c80184_g1;c75556_g1;c118357_g1;c4205_g1;c91620_g2;c73109_g1;c81998_g1;c83008_g3;c80324_g1
GO:0071310	cellular response to organic substance	17	139	170	2322	1.6705	0.022213	c81667_g1;c80854_g1;c75555_g1;c7066_g1;c84938_g1;c81030_g1;c155484_g1;c91837_g1;c75556_g1;c118357_g1;c92730_g1;c73109_g1;c81998_g1;c88657_g1;c20491_g1;c80324_g1;c64235_g1
GO:0044723	single-organism carbohydrate metabolic process	17	150	170	2322	1.548	0.0428284	c77666_g1;c74950_g1;c77498_g1;c77703_g1;c90098_g1;c81905_g1;c68656_g3;c90660_g1;c7066_g1;c93620_g1;c82015_g1;c75436_g2;c184772_g1;c85603_g1;c91620_g2;c81637_g1;c94291_g2
GO:0009725	response to hormone	15	81	170	2322	2.52941	0.000566048	c75556_g1;c118357_g1;c184772_g1;c81667_g1;c75555_g1;c81998_g1;c92730_g1;c91620_g2;c64235_g1;c68275_g1;c4205_g1;c80184_g1;c83008_g3;c80324_g1;c92116_g1
GO:0043085	positive regulation of catalytic activity	15	94	170	2322	2.1796	0.00276604	c75764_g2;c77533_g1;c84631_g1;c76659_g1;c94341_g1;c69960_g1;c82015_g1;c81030_g1;c75226_g2;c91480_g2;c155484_g1;c68275_g1;c88176_g1;c91620_g2;c73384_g1
GO:0005996	monosaccharide metabolic process	14	85	170	2322	2.24969	0.00282287	c93620_g1;c90098_g1;c184772_g1;c91620_g2;c94291_g2;c77666_g1;c74950_g1;c82015_g1;c77498_g1;c75436_g2;c81905_g1;c7066_g1;c85603_g1;c68656_g3
GO:0006952	defense response	14	116	170	2322	1.64848	0.0403228	c7066_g1;c75436_g2;c88157_g1;c75226_g2;c14601_g1;c77498_g1;c85603_g1;c138725_g1;c89180_g5;c84680_g1;c80885_g2;c77566_g1;c80324_g1;c94291_g2
GO:0051248	negative regulation of protein metabolic process	13	91	170	2322	1.95126	0.0134079	c7066_g1;c76659_g1;c87672_g2;c81513_g1;c75436_g2;c84686_g1;c75226_g2;c77498_g1;c68275_g1;c85603_g1;c73109_g1;c88657_g1;c20491_g1
GO:0018193	peptidyl-amino acid modification	12	95	170	2322	1.72533	0.0412597	c88657_g1;c81974_g1;c7066_g1;c86523_g1;c90660_g1;c81637_g1;c64380_g1;c65135_g1;c94341_g1;c80854_g1;c75226_g2;c73109_g1
GO:0042325	regulation of phosphorylation	12	96	170	2322	1.70735	0.0442342	c75764_g2;c77666_g1;c76659_g1;c87672_g2;c94341_g1;c69960_g1;c84686_g1;c75226_g2;c91480_g2;c14601_g1;c91620_g2;c73109_g1
GO:0006006	glucose metabolic process	11	62	170	2322	2.42334	0.00443293	c184772_g1;c91620_g2;c77666_g1;c74950_g1;c90098_g1;c75436_g2;c7066_g1;c85603_g1;c77498_g1;c68656_g3;c94291_g2
GO:1901701	cellular response to oxygen-containing compound	11	64	170	2322	2.34761	0.00570206	c75556_g1;c118357_g1;c81667_g1;c88657_g1;c84938_g1;c92730_g1;c14601_g1;c64235_g1;c81030_g1;c75555_g1;c91837_g1
GO:0019318	hexose metabolic process	11	74	170	2322	2.03037	0.0168712	c90098_g1;c184772_g1;c91620_g2;c77666_g1;c74950_g1;c75436_g2;c7066_g1;c85603_g1;c77498_g1;c68656_g3;c94291_g2
GO:1901698	response to nitrogen compound	11	76	170	2322	1.97693	0.0203404	c68275_g1;c184772_g1;c81667_g1;c92730_g1;c20491_g1;c64235_g1;c91620_g2;c81030_g1;c80184_g1;c4205_g1;c80324_g1
GO:0007417	central nervous system development	11	80	170	2322	1.87809	0.0288236	c88192_g1;c81513_g1;c93771_g1;c94305_g2;c94341_g1;c94291_g2;c83008_g3;c77498_g1;c75436_g2;c92342_g1;c68275_g1
GO:0051707	response to other organism	11	83	170	2322	1.81021	0.0366787	c90478_g1;c89180_g5;c84680_g1;c91837_g1;c80885_g2;c138725_g1;c92730_g1;c77566_g1;c85603_g1;c44177_g1;c94291_g2
GO:0043207	response to external biotic stimulus	11	83	170	2322	1.81021	0.0366787	c90478_g1;c89180_g5;c84680_g1;c91837_g1;c80885_g2;c138725_g1;c92730_g1;c77566_g1;c85603_g1;c44177_g1;c94291_g2
GO:0009607	response to biotic stimulus	11	85	170	2322	1.76761	0.0426873	c90478_g1;c89180_g5;c84680_g1;c91837_g1;c80885_g2;c138725_g1;c92730_g1;c77566_g1;c85603_g1;c44177_g1;c94291_g2
GO:0032269	negative regulation of cellular protein metabolic process	11	87	170	2322	1.72698	0.0493469	c7066_g1;c76659_g1;c87672_g2;c81513_g1;c84686_g1;c75226_g2;c68275_g1;c85603_g1;c73109_g1;c88657_g1;c20491_g1
GO:0033993	response to lipid	10	55	170	2322	2.48342	0.00550852	c75556_g1;c118357_g1;c4205_g1;c91620_g2;c75555_g1;c81998_g1;c92730_g1;c83008_g3;c81513_g1;c91837_g1
GO:0032101	regulation of response to external stimulus	10	59	170	2322	2.31505	0.00916277	c83025_g1;c73109_g1;c75226_g2;c80885_g2;c77498_g1;c75436_g2;c77566_g1;c94291_g2;c7066_g1;c85603_g1
GO:0010243	response to organonitrogen compound	10	65	170	2322	2.10136	0.0178104	c68275_g1;c184772_g1;c81667_g1;c92730_g1;c80184_g1;c64235_g1;c91620_g2;c81030_g1;c4205_g1;c80324_g1
GO:0080135	regulation of cellular response to stress	10	65	170	2322	2.10136	0.0178104	c76659_g1;c75764_g2;c87672_g2;c81998_g1;c88657_g1;c80854_g1;c14601_g1;c73109_g1;c84686_g1;c7066_g1
GO:0031347	regulation of defense response	9	52	170	2322	2.36403	0.0115547	c75226_g2;c80885_g2;c89180_g5;c77498_g1;c75436_g2;c77566_g1;c94291_g2;c85603_g1;c80324_g1
GO:0051051	negative regulation of transport	8	33	170	2322	3.31123	0.00198985	c76659_g1;c75764_g2;c75226_g2;c85106_g1;c77498_g1;c80184_g1;c75436_g2;c88782_g2
GO:0006090	pyruvate metabolic process	8	34	170	2322	3.21384	0.00244253	c184772_g1;c77666_g1;c78299_g1;c91620_g2;c84938_g1;c77703_g1;c7066_g1;c68656_g3
GO:0043434	response to peptide hormone	8	38	170	2322	2.87554	0.00511009	c68275_g1;c81667_g1;c92730_g1;c91620_g2;c64235_g1;c80184_g1;c80324_g1;c184772_g1
GO:1901652	response to peptide	8	39	170	2322	2.80181	0.00603609	c184772_g1;c81667_g1;c92730_g1;c91620_g2;c64235_g1;c68275_g1;c80184_g1;c80324_g1
GO:0051347	positive regulation of transferase activity	8	39	170	2322	2.80181	0.00603609	c76659_g1;c75764_g2;c75226_g2;c91480_g2;c69960_g1;c73384_g1;c91620_g2;c84631_g1
GO:0009617	response to bacterium	8	40	170	2322	2.73176	0.00708458	c90478_g1;c89180_g5;c84680_g1;c91837_g1;c138725_g1;c92730_g1;c77566_g1;c94291_g2
GO:0048545	response to steroid hormone	8	40	170	2322	2.73176	0.00708458	c75556_g1;c118357_g1;c4205_g1;c91620_g2;c75555_g1;c81998_g1;c92730_g1;c83008_g3
GO:0072524	pyridine-containing compound metabolic process	8	43	170	2322	2.54118	0.0110623	c184772_g1;c88457_g1;c78299_g1;c91620_g2;c77666_g1;c84938_g1;c77703_g1;c7066_g1
GO:0032870	cellular response to hormone stimulus	8	48	170	2322	2.27647	0.0210469	c75556_g1;c118357_g1;c81667_g1;c81998_g1;c92730_g1;c64235_g1;c75555_g1;c80324_g1
GO:0097305	response to alcohol	7	39	170	2322	2.45158	0.0207214	c75556_g1;c118357_g1;c4205_g1;c92730_g1;c75555_g1;c83008_g3;c80324_g1
GO:0046496	nicotinamide nucleotide metabolic process	7	41	170	2322	2.33199	0.026774	c184772_g1;c91620_g2;c77666_g1;c78299_g1;c84938_g1;c77703_g1;c7066_g1
GO:0019362	pyridine nucleotide metabolic process	7	41	170	2322	2.33199	0.026774	c184772_g1;c91620_g2;c77666_g1;c78299_g1;c84938_g1;c77703_g1;c7066_g1
GO:0006733	oxidoreduction coenzyme metabolic process	7	46	170	2322	2.07852	0.0468986	c184772_g1;c91620_g2;c77666_g1;c78299_g1;c84938_g1;c77703_g1;c7066_g1
GO:0046364	monosaccharide biosynthetic process	6	20	170	2322	4.09765	0.00230111	c91620_g2;c81905_g1;c7066_g1;c82015_g1;c77666_g1;c68656_g3
GO:0071396	cellular response to lipid	6	23	170	2322	3.56317	0.0049827	c75556_g1;c118357_g1;c81998_g1;c92730_g1;c75555_g1;c91837_g1
GO:0043902	positive regulation of multi-organism process	6	25	170	2322	3.27812	0.00773243	c64380_g1;c80885_g2;c155484_g1;c77566_g1;c61112_g2;c94291_g2
GO:0033674	positive regulation of kinase activity	6	31	170	2322	2.64364	0.0222968	c76659_g1;c75764_g2;c75226_g2;c91480_g2;c69960_g1;c91620_g2
GO:0044272	sulfur compound biosynthetic process	6	32	170	2322	2.56103	0.0258272	c85035_g2;c81974_g1;c84938_g1;c78299_g1;c67009_g1;c74074_g1
GO:0009135	purine nucleoside diphosphate metabolic process	6	33	170	2322	2.48342	0.0297118	c184772_g1;c91620_g2;c7066_g1;c77666_g1;c77703_g1;c66233_g1
GO:0009179	purine ribonucleoside diphosphate metabolic process	6	33	170	2322	2.48342	0.0297118	c184772_g1;c91620_g2;c7066_g1;c77666_g1;c77703_g1;c66233_g1
GO:0009185	ribonucleoside diphosphate metabolic process	6	33	170	2322	2.48342	0.0297118	c184772_g1;c91620_g2;c7066_g1;c77666_g1;c77703_g1;c66233_g1
GO:0045927	positive regulation of growth	6	33	170	2322	2.48342	0.0297118	c76659_g1;c64380_g1;c91480_g2;c64235_g1;c84686_g1;c61112_g2
GO:0042326	negative regulation of phosphorylation	6	33	170	2322	2.48342	0.0297118	c76659_g1;c87672_g2;c75226_g2;c73109_g1;c77666_g1;c84686_g1
GO:0010639	negative regulation of organelle organization	6	34	170	2322	2.41038	0.033962	c76659_g1;c87672_g2;c85106_g1;c88657_g1;c155484_g1;c84686_g1
GO:0016051	carbohydrate biosynthetic process	6	36	170	2322	2.27647	0.0435976	c91620_g2;c77666_g1;c82015_g1;c81905_g1;c7066_g1;c68656_g3
GO:0010563	negative regulation of phosphorus metabolic process	6	36	170	2322	2.27647	0.0435976	c76659_g1;c87672_g2;c84686_g1;c75226_g2;c73109_g1;c77666_g1
GO:0045936	negative regulation of phosphate metabolic process	6	36	170	2322	2.27647	0.0435976	c76659_g1;c87672_g2;c84686_g1;c75226_g2;c73109_g1;c77666_g1
GO:0071407	cellular response to organic cyclic compound	6	37	170	2322	2.21494	0.048998	c75556_g1;c118357_g1;c81998_g1;c92730_g1;c20491_g1;c75555_g1
GO:0009132	nucleoside diphosphate metabolic process	6	37	170	2322	2.21494	0.048998	c184772_g1;c91620_g2;c7066_g1;c77666_g1;c77703_g1;c66233_g1
GO:0006766	vitamin metabolic process	5	15	170	2322	4.55294	0.0032565	c88157_g1;c80741_g1;c81905_g1;c88457_g1;c82015_g1
GO:0071383	cellular response to steroid hormone stimulus	5	16	170	2322	4.26838	0.00446001	c75556_g1;c92730_g1;c118357_g1;c81998_g1;c75555_g1
GO:0051224	negative regulation of protein transport	5	19	170	2322	3.59443	0.00991774	c80184_g1;c75436_g2;c76659_g1;c75764_g2;c77498_g1
GO:0009743	response to carbohydrate	5	20	170	2322	3.41471	0.0124566	c4205_g1;c84938_g1;c68275_g1;c80324_g1;c81667_g1
GO:1904950	negative regulation of establishment of protein localization	5	20	170	2322	3.41471	0.0124566	c80184_g1;c75436_g2;c76659_g1;c75764_g2;c77498_g1
GO:0031349	positive regulation of defense response	5	24	170	2322	2.84559	0.0269208	c80885_g2;c89180_g5;c77566_g1;c80324_g1;c94291_g2
GO:0006096	glycolytic process	5	25	170	2322	2.73176	0.0317179	c184772_g1;c91620_g2;c7066_g1;c77666_g1;c77703_g1
GO:0006757	ATP generation from ADP	5	25	170	2322	2.73176	0.0317179	c184772_g1;c91620_g2;c7066_g1;c77666_g1;c77703_g1
GO:0042742	defense response to bacterium	5	27	170	2322	2.52941	0.0428326	c89180_g5;c84680_g1;c138725_g1;c77566_g1;c94291_g2
GO:0045860	positive regulation of protein kinase activity	5	27	170	2322	2.52941	0.0428326	c76659_g1;c75764_g2;c75226_g2;c91480_g2;c69960_g1
GO:0097306	cellular response to alcohol	4	5	170	2322	10.9271	0.000131034	c75556_g1;c118357_g1;c75555_g1;c92730_g1
GO:0006767	water-soluble vitamin metabolic process	4	10	170	2322	5.46353	0.00410585	c81905_g1;c88457_g1;c88157_g1;c82015_g1
GO:0034284	response to monosaccharide	4	14	170	2322	3.90252	0.0155221	c84938_g1;c68275_g1;c80324_g1;c81667_g1
GO:0090087	regulation of peptide transport	4	14	170	2322	3.90252	0.0155221	c80184_g1;c84938_g1;c76659_g1;c14601_g1
GO:0009746	response to hexose	4	14	170	2322	3.90252	0.0155221	c84938_g1;c68275_g1;c80324_g1;c81667_g1
GO:0015833	peptide transport	4	15	170	2322	3.64235	0.0199823	c80184_g1;c84938_g1;c76659_g1;c14601_g1
GO:1901654	response to ketone	4	15	170	2322	3.64235	0.0199823	c75556_g1;c92730_g1;c83008_g3;c75555_g1
GO:0051494	negative regulation of cytoskeleton organization	4	16	170	2322	3.41471	0.0251564	c88657_g1;c155484_g1;c84686_g1;c87672_g2
GO:0006094	gluconeogenesis	4	16	170	2322	3.41471	0.0251564	c91620_g2;c77666_g1;c7066_g1;c68656_g3
GO:0032103	positive regulation of response to external stimulus	4	17	170	2322	3.21384	0.0310662	c83025_g1;c77566_g1;c80885_g2;c94291_g2
GO:0019319	hexose biosynthetic process	4	17	170	2322	3.21384	0.0310662	c91620_g2;c77666_g1;c7066_g1;c68656_g3
GO:0042306	regulation of protein import into nucleus	4	18	170	2322	3.03529	0.0377254	c75436_g2;c76659_g1;c14601_g1;c77498_g1
GO:0043244	regulation of protein complex disassembly	4	18	170	2322	3.03529	0.0377254	c88657_g1;c81513_g1;c84686_g1;c87672_g2
GO:0042886	amide transport	4	18	170	2322	3.03529	0.0377254	c80184_g1;c84938_g1;c76659_g1;c14601_g1
GO:0031099	regeneration	4	18	170	2322	3.03529	0.0377254	c91620_g2;c75436_g2;c184772_g1;c77498_g1
GO:1904589	regulation of protein import	4	19	170	2322	2.87554	0.0451408	c75436_g2;c76659_g1;c14601_g1;c77498_g1
GO:0042364	water-soluble vitamin biosynthetic process	3	4	170	2322	10.2441	0.00146072	c81905_g1;c82015_g1;c88457_g1
GO:0009110	vitamin biosynthetic process	3	4	170	2322	10.2441	0.00146072	c81905_g1;c82015_g1;c88457_g1
GO:0061621	canonical glycolysis	3	5	170	2322	8.19529	0.00345524	c91620_g2;c7066_g1;c184772_g1
GO:0006007	glucose catabolic process	3	5	170	2322	8.19529	0.00345524	c91620_g2;c7066_g1;c184772_g1
GO:0006735	NADH regeneration	3	5	170	2322	8.19529	0.00345524	c91620_g2;c7066_g1;c184772_g1
GO:0061718	glucose catabolic process to pyruvate	3	5	170	2322	8.19529	0.00345524	c91620_g2;c7066_g1;c184772_g1
GO:0061620	glycolytic process through glucose-6-phosphate	3	5	170	2322	8.19529	0.00345524	c91620_g2;c7066_g1;c184772_g1
GO:0019320	hexose catabolic process	3	6	170	2322	6.82941	0.00653985	c91620_g2;c7066_g1;c184772_g1
GO:0061615	glycolytic process through fructose-6-phosphate	3	6	170	2322	6.82941	0.00653985	c91620_g2;c7066_g1;c184772_g1
GO:0006734	NADH metabolic process	3	6	170	2322	6.82941	0.00653985	c91620_g2;c7066_g1;c184772_g1
GO:1901655	cellular response to ketone	3	6	170	2322	6.82941	0.00653985	c75556_g1;c92730_g1;c75555_g1
GO:0002833	positive regulation of response to biotic stimulus	3	7	170	2322	5.85378	0.0108331	c77566_g1;c80885_g2;c94291_g2
GO:0035148	tube formation	3	8	170	2322	5.12206	0.0164101	c155484_g1;c88560_g1;c90143_g2
GO:1904590	negative regulation of protein import	3	8	170	2322	5.12206	0.0164101	c75436_g2;c76659_g1;c77498_g1
GO:0046365	monosaccharide catabolic process	3	8	170	2322	5.12206	0.0164101	c91620_g2;c7066_g1;c184772_g1
GO:0042308	negative regulation of protein import into nucleus	3	8	170	2322	5.12206	0.0164101	c75436_g2;c76659_g1;c77498_g1
GO:0048659	smooth muscle cell proliferation	3	9	170	2322	4.55294	0.0233095	c75436_g2;c65153_g1;c77498_g1
GO:1900181	negative regulation of protein localization to nucleus	3	9	170	2322	4.55294	0.0233095	c75436_g2;c76659_g1;c77498_g1
GO:1901658	glycosyl compound catabolic process	3	9	170	2322	4.55294	0.0233095	c66233_g1;c141815_g1;c77660_g4
GO:0033002	muscle cell proliferation	3	9	170	2322	4.55294	0.0233095	c75436_g2;c65153_g1;c77498_g1
GO:0040018	positive regulation of multicellular organism growth	3	10	170	2322	4.09765	0.0315396	c64380_g1;c91480_g2;c64235_g1
GO:1901880	negative regulation of protein depolymerization	3	10	170	2322	4.09765	0.0315396	c88657_g1;c87672_g2;c84686_g1
GO:0046823	negative regulation of nucleocytoplasmic transport	3	10	170	2322	4.09765	0.0315396	c75436_g2;c76659_g1;c77498_g1
GO:0019674	NAD metabolic process	3	10	170	2322	4.09765	0.0315396	c91620_g2;c7066_g1;c184772_g1
GO:0042246	tissue regeneration	3	10	170	2322	4.09765	0.0315396	c75436_g2;c184772_g1;c77498_g1
GO:0051048	negative regulation of secretion	3	10	170	2322	4.09765	0.0315396	c80184_g1;c75764_g2;c75226_g2
GO:0043242	negative regulation of protein complex disassembly	3	10	170	2322	4.09765	0.0315396	c88657_g1;c87672_g2;c84686_g1
GO:0050708	regulation of protein secretion	3	11	170	2322	3.72513	0.0410842	c80184_g1;c84938_g1;c75764_g2
GO:0043409	negative regulation of MAPK cascade	3	11	170	2322	3.72513	0.0410842	c76659_g1;c87672_g2;c84686_g1
GO:0032355	response to estradiol	3	11	170	2322	3.72513	0.0410842	c83008_g3;c118357_g1;c4205_g1
GO:0030837	negative regulation of actin filament polymerization	3	11	170	2322	3.72513	0.0410842	c155484_g1;c84686_g1;c87672_g2
GO:0050727	regulation of inflammatory response	3	11	170	2322	3.72513	0.0410842	c75436_g2;c75226_g2;c77498_g1
GO:0048738	cardiac muscle tissue development	3	11	170	2322	3.72513	0.0410842	c89180_g5;c94305_g2;c92116_g1
GO:2000098	negative regulation of smooth muscle cell-matrix adhesion	2	2	170	2322	13.6588	0.00533087	c75436_g2;c77498_g1
GO:2000405	negative regulation of T cell migration	2	2	170	2322	13.6588	0.00533087	c75436_g2;c77498_g1
GO:2000404	regulation of T cell migration	2	2	170	2322	13.6588	0.00533087	c75436_g2;c77498_g1
GO:2000097	regulation of smooth muscle cell-matrix adhesion	2	2	170	2322	13.6588	0.00533087	c75436_g2;c77498_g1
GO:0032026	response to magnesium ion	2	2	170	2322	13.6588	0.00533087	c77666_g1;c88782_g2
GO:0050746	regulation of lipoprotein metabolic process	2	2	170	2322	13.6588	0.00533087	c75436_g2;c77498_g1
GO:0036315	cellular response to sterol	2	2	170	2322	13.6588	0.00533087	c75556_g1;c75555_g1
GO:2000402	negative regulation of lymphocyte migration	2	2	170	2322	13.6588	0.00533087	c75436_g2;c77498_g1
GO:0050748	negative regulation of lipoprotein metabolic process	2	2	170	2322	13.6588	0.00533087	c75436_g2;c77498_g1
GO:0034443	negative regulation of lipoprotein oxidation	2	2	170	2322	13.6588	0.00533087	c75436_g2;c77498_g1
GO:0006850	mitochondrial pyruvate transport	2	2	170	2322	13.6588	0.00533087	c78299_g1;c84938_g1
GO:0071286	cellular response to magnesium ion	2	2	170	2322	13.6588	0.00533087	c77666_g1;c88782_g2
GO:0042160	lipoprotein modification	2	2	170	2322	13.6588	0.00533087	c75436_g2;c77498_g1
GO:0072676	lymphocyte migration	2	2	170	2322	13.6588	0.00533087	c75436_g2;c77498_g1
GO:0060588	negative regulation of lipoprotein lipid oxidation	2	2	170	2322	13.6588	0.00533087	c75436_g2;c77498_g1
GO:0061302	smooth muscle cell-matrix adhesion	2	2	170	2322	13.6588	0.00533087	c75436_g2;c77498_g1
GO:0071605	monocyte chemotactic protein-1 production	2	2	170	2322	13.6588	0.00533087	c75436_g2;c77498_g1
GO:0014012	peripheral nervous system axon regeneration	2	2	170	2322	13.6588	0.00533087	c75436_g2;c77498_g1
GO:1900015	regulation of cytokine production involved in inflammatory response	2	2	170	2322	13.6588	0.00533087	c75436_g2;c77498_g1
GO:0006848	pyruvate transport	2	2	170	2322	13.6588	0.00533087	c78299_g1;c84938_g1
GO:0071390	cellular response to ecdysone	2	2	170	2322	13.6588	0.00533087	c75556_g1;c75555_g1
GO:0010642	negative regulation of platelet-derived growth factor receptor signaling pathway	2	2	170	2322	13.6588	0.00533087	c75436_g2;c77498_g1
GO:0032682	negative regulation of chemokine production	2	2	170	2322	13.6588	0.00533087	c75436_g2;c77498_g1
GO:0071638	negative regulation of monocyte chemotactic protein-1 production	2	2	170	2322	13.6588	0.00533087	c75436_g2;c77498_g1
GO:1900016	negative regulation of cytokine production involved in inflammatory response	2	2	170	2322	13.6588	0.00533087	c75436_g2;c77498_g1
GO:0042161	lipoprotein oxidation	2	2	170	2322	13.6588	0.00533087	c75436_g2;c77498_g1
GO:0034442	regulation of lipoprotein oxidation	2	2	170	2322	13.6588	0.00533087	c75436_g2;c77498_g1
GO:0072678	T cell migration	2	2	170	2322	13.6588	0.00533087	c75436_g2;c77498_g1
GO:0019853	L-ascorbic acid biosynthetic process	2	2	170	2322	13.6588	0.00533087	c81905_g1;c82015_g1
GO:1901475	pyruvate transmembrane transport	2	2	170	2322	13.6588	0.00533087	c78299_g1;c84938_g1
GO:2000401	regulation of lymphocyte migration	2	2	170	2322	13.6588	0.00533087	c75436_g2;c77498_g1
GO:1902361	mitochondrial pyruvate transmembrane transport	2	2	170	2322	13.6588	0.00533087	c78299_g1;c84938_g1
GO:0051490	negative regulation of filopodium assembly	2	2	170	2322	13.6588	0.00533087	c87672_g2;c84686_g1
GO:0034439	lipoprotein lipid oxidation	2	2	170	2322	13.6588	0.00533087	c75436_g2;c77498_g1
GO:0071637	regulation of monocyte chemotactic protein-1 production	2	2	170	2322	13.6588	0.00533087	c75436_g2;c77498_g1
GO:0035076	ecdysone receptor-mediated signaling pathway	2	2	170	2322	13.6588	0.00533087	c75556_g1;c75555_g1
GO:0060587	regulation of lipoprotein lipid oxidation	2	2	170	2322	13.6588	0.00533087	c75436_g2;c77498_g1
GO:0002686	negative regulation of leukocyte migration	2	3	170	2322	9.10588	0.0152206	c75436_g2;c77498_g1
GO:0032602	chemokine production	2	3	170	2322	9.10588	0.0152206	c75436_g2;c77498_g1
GO:0048008	platelet-derived growth factor receptor signaling pathway	2	3	170	2322	9.10588	0.0152206	c75436_g2;c77498_g1
GO:0002534	cytokine production involved in inflammatory response	2	3	170	2322	9.10588	0.0152206	c75436_g2;c77498_g1
GO:1900262	regulation of DNA-directed DNA polymerase activity	2	3	170	2322	9.10588	0.0152206	c84631_g1;c73384_g1
GO:0019852	L-ascorbic acid metabolic process	2	3	170	2322	9.10588	0.0152206	c81905_g1;c82015_g1
GO:0043516	regulation of DNA damage response, signal transduction by p53 class mediator	2	3	170	2322	9.10588	0.0152206	c81998_g1;c76659_g1
GO:0061732	mitochondrial acetyl-CoA biosynthetic process from pyruvate	2	3	170	2322	9.10588	0.0152206	c78299_g1;c84938_g1
GO:1900264	positive regulation of DNA-directed DNA polymerase activity	2	3	170	2322	9.10588	0.0152206	c84631_g1;c73384_g1
GO:0032642	regulation of chemokine production	2	3	170	2322	9.10588	0.0152206	c75436_g2;c77498_g1
GO:0036314	response to sterol	2	3	170	2322	9.10588	0.0152206	c75556_g1;c75555_g1
GO:0050709	negative regulation of protein secretion	2	3	170	2322	9.10588	0.0152206	c80184_g1;c75764_g2
GO:0035075	response to ecdysone	2	3	170	2322	9.10588	0.0152206	c75556_g1;c75555_g1
GO:0010640	regulation of platelet-derived growth factor receptor signaling pathway	2	3	170	2322	9.10588	0.0152206	c75436_g2;c77498_g1
GO:0042766	nucleosome mobilization	2	4	170	2322	6.82941	0.0289804	c75555_g1;c75556_g1
GO:0014823	response to activity	2	4	170	2322	6.82941	0.0289804	c80184_g1;c81667_g1
GO:0048662	negative regulation of smooth muscle cell proliferation	2	4	170	2322	6.82941	0.0289804	c75436_g2;c77498_g1
GO:1900424	regulation of defense response to bacterium	2	4	170	2322	6.82941	0.0289804	c77566_g1;c94291_g2
GO:0002532	production of molecular mediator involved in inflammatory response	2	4	170	2322	6.82941	0.0289804	c75436_g2;c77498_g1
GO:1901017	negative regulation of potassium ion transmembrane transporter activity	2	4	170	2322	6.82941	0.0289804	c88782_g2;c75226_g2
GO:0002760	positive regulation of antimicrobial humoral response	2	4	170	2322	6.82941	0.0289804	c80885_g2;c94291_g2
GO:1900426	positive regulation of defense response to bacterium	2	4	170	2322	6.82941	0.0289804	c77566_g1;c94291_g2
GO:0042348	NF-kappaB import into nucleus	2	4	170	2322	6.82941	0.0289804	c76659_g1;c14601_g1
GO:0042345	regulation of NF-kappaB import into nucleus	2	4	170	2322	6.82941	0.0289804	c76659_g1;c14601_g1
GO:0051895	negative regulation of focal adhesion assembly	2	4	170	2322	6.82941	0.0289804	c75436_g2;c77498_g1
GO:0000244	spliceosomal tri-snRNP complex assembly	2	4	170	2322	6.82941	0.0289804	c66633_g1;c91837_g1
GO:0002685	regulation of leukocyte migration	2	4	170	2322	6.82941	0.0289804	c75436_g2;c77498_g1
GO:0031103	axon regeneration	2	4	170	2322	6.82941	0.0289804	c75436_g2;c77498_g1
GO:0002922	positive regulation of humoral immune response	2	4	170	2322	6.82941	0.0289804	c80885_g2;c94291_g2
GO:0035149	lumen formation, open tracheal system	2	4	170	2322	6.82941	0.0289804	c88560_g1;c90143_g2
GO:0031102	neuron projection regeneration	2	4	170	2322	6.82941	0.0289804	c75436_g2;c77498_g1
GO:1901889	negative regulation of cell junction assembly	2	4	170	2322	6.82941	0.0289804	c75436_g2;c77498_g1
GO:0043267	negative regulation of potassium ion transport	2	4	170	2322	6.82941	0.0289804	c88782_g2;c75226_g2
GO:0002807	positive regulation of antimicrobial peptide biosynthetic process	2	4	170	2322	6.82941	0.0289804	c80885_g2;c94291_g2
GO:0002225	positive regulation of antimicrobial peptide production	2	4	170	2322	6.82941	0.0289804	c80885_g2;c94291_g2
GO:0010823	negative regulation of mitochondrion organization	2	4	170	2322	6.82941	0.0289804	c85106_g1;c76659_g1
GO:1903392	negative regulation of adherens junction organization	2	4	170	2322	6.82941	0.0289804	c75436_g2;c77498_g1
GO:0006108	malate metabolic process	2	4	170	2322	6.82941	0.0289804	c86229_g5;c44514_g1
GO:1901380	negative regulation of potassium ion transmembrane transport	2	4	170	2322	6.82941	0.0289804	c88782_g2;c75226_g2
GO:0000187	activation of MAPK activity	2	4	170	2322	6.82941	0.0289804	c91480_g2;c75764_g2
GO:0001818	negative regulation of cytokine production	2	5	170	2322	5.46353	0.0459972	c77498_g1;c75436_g2
GO:0032410	negative regulation of transporter activity	2	5	170	2322	5.46353	0.0459972	c88782_g2;c75226_g2
GO:0002702	positive regulation of production of molecular mediator of immune response	2	5	170	2322	5.46353	0.0459972	c80885_g2;c94291_g2
GO:0002777	antimicrobial peptide biosynthetic process	2	5	170	2322	5.46353	0.0459972	c80885_g2;c94291_g2
GO:0002775	antimicrobial peptide production	2	5	170	2322	5.46353	0.0459972	c80885_g2;c94291_g2
GO:0055013	cardiac muscle cell development	2	5	170	2322	5.46353	0.0459972	c92116_g1;c89180_g5
GO:0055006	cardiac cell development	2	5	170	2322	5.46353	0.0459972	c92116_g1;c89180_g5
GO:0032413	negative regulation of ion transmembrane transporter activity	2	5	170	2322	5.46353	0.0459972	c88782_g2;c75226_g2
GO:0001953	negative regulation of cell-matrix adhesion	2	5	170	2322	5.46353	0.0459972	c75436_g2;c77498_g1
GO:0050728	negative regulation of inflammatory response	2	5	170	2322	5.46353	0.0459972	c75436_g2;c77498_g1
GO:0045833	negative regulation of lipid metabolic process	2	5	170	2322	5.46353	0.0459972	c75436_g2;c77498_g1
GO:0051016	barbed-end actin filament capping	2	5	170	2322	5.46353	0.0459972	c87672_g2;c84686_g1
GO:0002805	regulation of antimicrobial peptide biosynthetic process	2	5	170	2322	5.46353	0.0459972	c80885_g2;c94291_g2
GO:1904063	negative regulation of cation transmembrane transport	2	5	170	2322	5.46353	0.0459972	c88782_g2;c75226_g2
GO:0046329	negative regulation of JNK cascade	2	5	170	2322	5.46353	0.0459972	c87672_g2;c84686_g1
GO:0055007	cardiac muscle cell differentiation	2	5	170	2322	5.46353	0.0459972	c92116_g1;c89180_g5
GO:0006086	acetyl-CoA biosynthetic process from pyruvate	2	5	170	2322	5.46353	0.0459972	c78299_g1;c84938_g1
GO:0002784	regulation of antimicrobial peptide production	2	5	170	2322	5.46353	0.0459972	c80885_g2;c94291_g2
GO:0010812	negative regulation of cell-substrate adhesion	2	5	170	2322	5.46353	0.0459972	c75436_g2;c77498_g1
