# Supplementary material for: Comparative iTRAQ proteomic profiling of proteins associated with the adaptation of brown planthopper to moderately resistant vs. susceptible rice varieties
Source: PLoS One. 2020 Sep 9;15(9):e0238549. doi: 10.1371/journal.pone.0238549 (PMC7480849; doi:10.1371/journal.pone.0238549)
Supplement: S4 Table — (XLSX) [file pone.0238549.s004.xlsx]

## Sheet: Supplementary S4 Table 
S4 Table. Significantly enriched KEGG pathways in differentially expressed proteins.
Category_ID	Category_Name	Diffmapping	ProteinMapping	DiffNum	ProteinNum	FoldEnrichment	Fisher's exact test p value	Mapping ProteinIDs
map04210	Apoptosis	7	29	113	1409	3.00977	0.00626779	c91480_g2;c71773_g1;c89000_g1;c93101_g1;c89882_g2;c85243_g2;c80324_g1
map04612	Antigen processing and presentation	5	16	113	1409	3.89657	0.0064735	c77566_g1;c89000_g1;c80324_g1;c88192_g1;c92897_g1
map05034	Alcoholism	6	25	113	1409	2.99257	0.011654	c118357_g1;c62508_g2;c62508_g1;c91480_g2;c88657_g1;c75023_g1
map04142	Lysosome	7	34	113	1409	2.56715	0.0154358	c73739_g1;c92897_g1;c71773_g1;c89000_g1;c89882_g2;c85243_g2;c80324_g1
