# Supplementary material for: Comparative iTRAQ proteomic profiling of proteins associated with the adaptation of brown planthopper to moderately resistant vs. susceptible rice varieties
Source: PLoS One. 2020 Sep 9;15(9):e0238549. doi: 10.1371/journal.pone.0238549 (PMC7480849; doi:10.1371/journal.pone.0238549)
Supplement: S5 Table — (XLSX) [file pone.0238549.s005.xlsx]

## Sheet: Supplementary S5 Table 
S5 Table. Significantly enriched COG pathways in differentially expressed proteins.
COG_CODE	COG_Name	No. of Proteins	ProteinIDs
A	RNA processing and modification	10	c90324_g1;c70963_g1;c66633_g1;c90422_g1;c92534_g1;c88176_g1;c91837_g1;c85603_g1;c81998_g1;c92342_g1
S	Function unknown	11	c80854_g1;c73097_g1;c85797_g2;c84938_g1;c78299_g1;c93556_g1;c86285_g2;c59162_g1;c91376_g2;c68649_g1;c89972_g1
B	Chromatin structure and dynamics	6	c118357_g1;c62508_g1;c88657_g1;c72938_g1;c62508_g2;c77533_g1
W	Extracellular structures	4	c92278_g1;c89180_g5;c81676_g1;c94218_g2
L	Replication, recombination and repair	6	c93101_g1;c80797_g2;c82433_g2;c93190_g1;c73384_g1;c84631_g1
E	Amino acid transport and metabolism	15	c90478_g1;c86861_g1;c81974_g1;c83110_g1;c86378_g1;c21638_g1;c67009_g1;c82814_g3;c88157_g1;c88457_g1;c80885_g2;c68417_g1;c75023_g1;c74074_g1;c73267_g1
K	Transcription	5	c77533_g1;c93101_g1;c75556_g1;c72938_g1;c94291_g2
R	General function prediction only	22	c92116_g1;c64235_g1;c91804_g1;c92028_g3;c65153_g1;c74714_g1;c93771_g1;c69960_g1;c70044_g1;c20491_g1;c75669_g1;c69407_g1;c93864_g1;c87009_g1;c185937_g1;c82981_g1;c73403_g1;c67050_g1;c81231_g1;c84177_g1;c81873_g1;c90150_g1
V	Defense mechanisms	3	c74889_g2;c73109_g1;c87481_g1
Z	Cytoskeleton	11	c92116_g1;c94392_g1;c89383_g2;c84196_g1;c87672_g2;c44005_g1;c84686_g1;c155484_g1;c89740_g1;c83008_g3;c66923_g1
N	Cell motility	1	c74552_g1
T	Signal transduction mechanisms	18	c92116_g1;c75226_g2;c70740_g1;c66233_g1;c94341_g1;c91337_g2;c82015_g1;c81030_g1;c89740_g1;c91480_g2;c66214_g1;c89862_g3;c70279_g1;c4205_g1;c85333_g1;c87481_g1;c94291_g2;c90849_g1
F	Nucleotide transport and metabolism	2	c93616_g1;c77660_g4
D	Cell cycle control, cell division, chromosome partitioning	1	c84631_g1
M	Cell wall/membrane/envelope biogenesis	4	c92278_g1;c88782_g2;c77498_g1;c75436_g2
I	Lipid transport and metabolism	16	c82348_g1;c80741_g1;c93793_g5;c93697_g1;c81667_g1;c81905_g1;c85106_g1;c90738_g1;c80184_g1;c61112_g2;c66214_g1;c89673_g1;c85120_g2;c87481_g1;c88560_g1;c74074_g1
C	Energy production and conversion	21	c88565_g1;c77380_g1;c74950_g1;c62253_g1;c75555_g1;c44514_g1;c72207_g1;c68656_g3;c72343_g1;c91071_g1;c94666_g1;c78317_g1;c69070_g1;c70816_g1;c92985_g3;c86229_g5;c92730_g1;c86808_g1;c72557_g1;c67158_g1;c38383_g1
P	Inorganic ion transport and metabolism	7	c89945_g1;c85333_g1;c74981_g1;c77381_g1;c82015_g1;c79620_g1;c77351_g1
Y	Nuclear structure	1	c85137_g1
U	Intracellular trafficking, secretion, and vesicular transport	6	c90660_g1;c74502_g1;c90143_g2;c90750_g1;c69407_g1;c87481_g1
G	Carbohydrate transport and metabolism	16	c86854_g1;c77666_g1;c77703_g1;c90098_g1;c93524_g1;c77525_g1;c7066_g1;c93620_g1;c81122_g1;c184772_g1;c92730_g1;c76088_g1;c91620_g2;c141815_g1;c81637_g1;c94101_g2
Q	Secondary metabolites biosynthesis, transport and catabolism	10	c84680_g1;c92355_g1;c71265_g1;c89529_g1;c75412_g1;c58845_g1;c90092_g4;c89503_g1;c76460_g1;c93697_g1
J	Translation, ribosomal structure and biogenesis	18	c44307_g1;c56710_g1;c63208_g1;c81513_g1;c132983_g1;c75627_g1;c83090_g1;c71078_g1;c76653_g1;c111458_g1;c59549_g1;c90494_g1;c28666_g1;c66805_g1;c68275_g1;c67062_g1;c92136_g2;c59045_g1
O	Posttranslational modification, protein turnover, chaperones	31	c91335_g1;c56717_g1;c72388_g1;c94305_g2;c89882_g2;c80324_g1;c44307_g1;c75077_g1;c86523_g1;c64380_g1;c65135_g1;c82814_g3;c88192_g1;c76659_g1;c138725_g1;c93101_g1;c90091_g2;c90133_g1;c77566_g1;c59055_g2;c71773_g1;c85243_g2;c83042_g1;c89000_g1;c14601_g1;c87481_g1;c80434_g1;c62253_g1;c83025_g1;c70451_g1;c92897_g1
H	Coenzyme transport and metabolism	4	c64305_g1;c85035_g2;c88457_g1;c87843_g1
