# Supplementary material for: Comparative iTRAQ proteomic profiling of proteins associated with the adaptation of brown planthopper to moderately resistant vs. susceptible rice varieties
Source: PLoS One. 2020 Sep 9;15(9):e0238549. doi: 10.1371/journal.pone.0238549 (PMC7480849; doi:10.1371/journal.pone.0238549)
Supplement: S6 Table — (XLSX) [file pone.0238549.s006.xlsx]

## Sheet: Supplementary S6 Table 
S6 Table. List of genes selected for qRT-PCR assay.
Accession number	Proteins	Genes	Ratio	Annotation
723001888	vitellogenin	Nl-Vg	2.10671	[I] Lipid transport and metabolism;
482875780	proclotting enzyme-3	Nl-proc3	1.40502	[E] Amino acid transport and metabolism;
482875810	serpin-4	Nl-ser4	1.32899	[V] Defense mechanisms;
717212558	cytochrome P450 CYP6ER1v2	Nl-CYP	1.31085	[Q] Secondary metabolites biosynthesis, transport and catabolism;
659100648	trypsin-26	Nl-try26	0.823344	[E] Amino acid transport and metabolism;
955472608	beta-tubulin 4	Nl-tub4	0.778901	[Z] Cytoskeleton;
757813229	chitinase, partial	Nl-chi	0.76269	[G] Carbohydrate transport and metabolism;
291461561	sugar transporter 1	Nl-sugt1	0.600233	[R] General function prediction only;
